# Supplementary material for: Sulfated glycosaminoglycans inhibit LCMV entry and modulate antiviral immunity and pathology
Source: EMBO Mol Med. 2026 Feb 23;18(4):1235–64. doi: 10.1038/s44321-026-00387-8 (PMC13083911; doi:10.1038/s44321-026-00387-8)
Supplement: Supplementary file 3 — Source data Fig. 1 [file 44321_2026_387_MOESM3_ESM.zip]

Archive with 36 entries (29 files):
- Fig. 1/
- __MACOSX/._Fig. 1
- Fig. 1/1H-J/
- __MACOSX/Fig. 1/._1H-J
- Fig. 1/1A-C/
- __MACOSX/Fig. 1/._1A-C
- Fig. 1/1F/
- __MACOSX/Fig. 1/._1F
- Fig. 1/1G/
- __MACOSX/Fig. 1/._1G
- Fig. 1/1D-E/
- __MACOSX/Fig. 1/._1D-E
- Fig. 1/1H-J/Fig. 1H-J.xlsx
- __MACOSX/Fig. 1/1H-J/._Fig. 1H-J.xlsx
- Fig. 1/1A-C/Fig. 1A-C.xlsx
- __MACOSX/Fig. 1/1A-C/._Fig. 1A-C.xlsx
- Fig. 1/1F/Fig. 1F/
- __MACOSX/Fig. 1/1F/._Fig. 1F
- Fig. 1/1F/n=4.docx
- __MACOSX/Fig. 1/1F/._n=4.docx
- Fig. 1/1G/Fig. 1G.xlsx
- __MACOSX/Fig. 1/1G/._Fig. 1G.xlsx
- Fig. 1/1D-E/Fig. 1D-E.xlsx
- __MACOSX/Fig. 1/1D-E/._Fig. 1D-E.xlsx
- Fig. 1/1F/Fig. 1F/PC_11-Image Export-05_c2x0-2752y0-2208_NP.tif
- __MACOSX/Fig. 1/1F/Fig. 1F/._PC_11-Image Export-05_c2x0-2752y0-2208_NP.tif
- Fig. 1/1F/Fig. 1F/H2_6-Image Export-22_c0-3x0-2752y0-2208_merge.tif
- __MACOSX/Fig. 1/1F/Fig. 1F/._H2_6-Image Export-22_c0-3x0-2752y0-2208_merge.tif
- Fig. 1/1F/Fig. 1F/PC_11-Image Export-05_c1x0-2752y0-2208_GP.tif
- __MACOSX/Fig. 1/1F/Fig. 1F/._PC_11-Image Export-05_c1x0-2752y0-2208_GP.tif
- Fig. 1/1F/Fig. 1F/PC_11-Image Export-05_c0-3x0-2752y0-2208_merge.tif
- __MACOSX/Fig. 1/1F/Fig. 1F/._PC_11-Image Export-05_c0-3x0-2752y0-2208_merge.tif
- Fig. 1/1F/Fig. 1F/H2_6-Image Export-22_c2x0-2752y0-2208_NP.tif
- __MACOSX/Fig. 1/1F/Fig. 1F/._H2_6-Image Export-22_c2x0-2752y0-2208_NP.tif
- Fig. 1/1F/Fig. 1F/H2_6-Image Export-22_c1x0-2752y0-2208_GP.tif
- __MACOSX/Fig. 1/1F/Fig. 1F/._H2_6-Image Export-22_c1x0-2752y0-2208_GP.tif
