# Supplementary material for: Sulfated glycosaminoglycans inhibit LCMV entry and modulate antiviral immunity and pathology
Source: EMBO Mol Med. 2026 Feb 23;18(4):1235–64. doi: 10.1038/s44321-026-00387-8 (PMC13083911; doi:10.1038/s44321-026-00387-8)
Supplement: Supplementary file 3 — Source data Fig. 1 [file 44321_2026_387_MOESM3_ESM.zip › Fig. 1/1H-J/Fig. 1H-J.xlsx]

## Sheet: 1
H	2.5 h
	vehicle	5.25	4.94	4.3	6	5.88	5.8	4.61	4.96	5.11
	0.05	5.1	4.98	4.52	5.82	5.87	5.08	4.6	5.02	4.71
	0.5	2.38	3.77	3.71	4.8	4.61	4.88	4.14	4.58	4.42
	5	2.28	1.7	3.61	2.22	4.48	5.05	3.24	4.07	3.31
	50	1.41	1.91	1.84	1.52	1.49	1.6	1.53	1.71	1.64
	500	1.31	1.03	1.2	0.98	0.86	1.05	1.49	1.5	1.31
	5000	1.14	1.09	0.98	1.15	0.93	0.93	1.55	1.27	0.95
I	5 h
	vehicle	7.94	8.28	8.48	7.8	8.51	7.58	8.85	8.95	9.35
	0.05	9	7.74	7.04	7.7	7.88	7.98	9	9	9.01
	0.5	7.87	8.06	6.8	7.9	7.84	8.13	7.19	7.33	8.35
	5	4.14	4.36	6.13	5.52	5.42	5.63	4.56	4.72	4.84
	50	2.64	2.36	3.56	2.99	4.49	4.12	4.24	2.84	2.58
	500	1.59	1.14	1.43	1.6	1.28	1.42	1.55	1.51	1.84
	5000	1.64	1.4	1.53	1.13	1.28	1.08	1.26	1.16	1.13
J	24 h
	vehicle	29.5	30.6	32	30.1	28.6	29.2	32.6	33.8	35
	0.05	30.1	30.1	29.3	27.8	28.2	28.9	33.1	26.4	26.8
	0.5	25.4	25.4	25.1	27.7	27.7	28.3	26.7	25.2	24.6
	5	18.9	20.6	17.9	20.4	19.8	15.9	20.3	19.5	18.5
	50	7.57	7.66	8.03	9.9	9.32	9.55	9.63	9.33	6.32
	500	1.54	1.86	2.1	1.56	2.23	1.83	3.19	3.86	2.63
	5000	1.99	2.14	2.03	2.41	2.12	1.82	1.38	1.41	1.34

## Sheet: 2
2.5 h										one-way anova
vehicle	5.67	5.83	4.78	6.75	6.97	6.7	5.26	5.58	5.03
0.05	5.88	5.68	5.18	6.86	6.81	5.91	5.11	5.61	5.08
0.5	2.73	4.24	4.09	5.38	5.33	5.52	4.53	4.97	4.75	**
5	2.58	1.99	4.15	2.53	4.94	5.56	3.52	4.32	3.45	****
50	1.64	2.2	2.14	1.71	1.68	1.8	1.72	1.95	1.68	****
500	1.51	1.24	1.35	1.06	0.96	1.2	1.64	1.67	1.43	****
5000	1.37	1.21	1.11	1.26	1.05	1.01	1.69	1.39	0.96	****
5 h
vehicle	9.09	9.88	9.98	8.97	9.48	8.91	9.62	9.87	10.2
0.05	10.4	9.44	8.33	8.75	9.01	8.95	9.93	9.75	9.85
0.5	9.03	9.67	8.02	9.31	8.93	9.37	8.05	8.13	9.09
5	5.01	5.04	7.14	6.39	6.2	6.35	4.96	5.15	5.18	****
50	3.15	2.62	4.04	3.25	5.37	4.88	4.58	3.02	2.8	****
500	1.72	1.24	1.73	1.88	1.62	1.65	1.72	1.6	1.91	****
5000	1.84	1.44	1.57	1.23	1.43	1.17	1.34	1.23	1.21	****
24 h
vehicle	32.6	34	35.2	33.2	31.5	32.1	34.5	37	35.7
0.05	33.3	33	32.1	31.3	32	30.6	35.1	28	28.3	**
0.5	28.2	28.6	28.3	30.5	30.4	31.1	28.2	26.6	25.7	****
5	21.6	23.3	20.3	23.1	22.3	18.5	21.6	20.8	19.7	****
50	8.64	8.66	9.13	11.1	10.4	10.8	10.6	10.1	6.86	****
500	1.8	2.25	2.46	1.84	2.63	2.29	3.59	4.28	2.84	****
5000	2.48	2.68	2.47	3.11	2.46	2.17	1.54	1.45	1.42	****
