# Supplementary material for: Sulfated glycosaminoglycans inhibit LCMV entry and modulate antiviral immunity and pathology
Source: EMBO Mol Med. 2026 Feb 23;18(4):1235–64. doi: 10.1038/s44321-026-00387-8 (PMC13083911; doi:10.1038/s44321-026-00387-8)
Supplement: Supplementary file 3 — Source data Fig. 1 [file 44321_2026_387_MOESM3_ESM.zip › Fig. 1/1A-C/Fig. 1A-C.xlsx]

## Sheet: Arkusz1
A	2.5 h
	vehicle	4.41	4.09	4.3	5.55	5.55	6.2	4.29	4.92	5.08
	0.05	4.17	4.57	5.1	5.93	5.08	5.03	4.69	4.94	4.64
	0.5	4.33	5.12	4.03	4.52	5.04	4.83	4.29	4.61	4.29
	5	3.52	3.49	3.81	3.89	3.72	3.61	3.94	4.11	3.14
	50	2.35	2.28	2.07	2.59	2.75	2.31	1.75	2.17	1.91
	500	1.83	1.67	1.6	2.93	2.06	2.52	1.37	1.9	1.46
	5000	1.32	1.17	1	1.3	1.14	1.55	1.12	1.12	1.06
B	5 h
	vehicle	10.2	8.78	9.65	9.65	9.29		8.95	8.85	8.38
	0.05	9.13	9.64	10.1	9.32	9.88	9.23	8.16	8.47	8.93
	0.5	9.05	8.52	10.3	9.4	8.89	8.38	10.1	9.85
	5	6.69	5.86	5.46	5.33	5.47	4.75	6.91	6.8	4.86
	50	3.67	3.85	3.3	3.15	2.9	3.24	3.29	3.77	3.91
	500	2.3	2.08	2.07	2.46	2.39	2.4	1.57	1.21	1.5
	5000	1.81	1.9	1.68	1.49	1.55	1.34	1.11	0.94	0.82
C	24 h
	vehicle	27.9	28.1	28.1	24.7	26	26.3	29.3	29.6	29.8
	0.05	28.4	28	26.9	27.5	26.3	28	29.1	28.3	29.1
	0.5	27.4	26.5	26.3	27.6	26.7	27.1	27	27	26.1
	5	21.5	21.9	21.1	21.7	20.5	20.9	18.3	16.1	18.4
	50	10.5	11.2	11.5	11.8	11.2	9.35	8.66	8.35	8.42
	500	3.96	4.21	4.44	4.23	3.72	3.23	2.86	3.27	2.87
	5000	1.69	1.69	1.89	1.57	1.47	1.43	0.91	1.01	1.03
