# Supplementary material for: Sulfated glycosaminoglycans inhibit LCMV entry and modulate antiviral immunity and pathology
Source: EMBO Mol Med. 2026 Feb 23;18(4):1235–64. doi: 10.1038/s44321-026-00387-8 (PMC13083911; doi:10.1038/s44321-026-00387-8)
Supplement: Supplementary file 3 — Source data Fig. 1 [file 44321_2026_387_MOESM3_ESM.zip › Fig. 1/1G/Fig. 1G.xlsx]

## Sheet: Sheet1
20231108																		pfu/ml
				1	2	3	4	5	6
	heparin	5000	A	0							0	0	0	0	0	0		#NUM!	#NUM!	#NUM!	#NUM!	#NUM!	#NUM!
		500	B	5							80	0	0	0	0	0		1.90309	#NUM!	#NUM!	#NUM!	#NUM!	#NUM!
		50	C		7						0	1120	0	0	0	0		#NUM!	3.04922	#NUM!	#NUM!	#NUM!	#NUM!
		5	D			19					0	0	30400	0	0	0		#NUM!	#NUM!	4.48287	#NUM!	#NUM!	#NUM!
																		pfu/ml
				1	2	3	4	5	6
	vehicle	5	A				8				0	0	0	128000	0	0		#NUM!	#NUM!	#NUM!	5.10721	#NUM!	#NUM!
		50	B				7				0	0	0	112000	0	0		#NUM!	#NUM!	#NUM!	5.04922	#NUM!	#NUM!
		500	C				8				0	0	0	128000	0	0		#NUM!	#NUM!	#NUM!	5.10721	#NUM!	#NUM!
		5000	D				7				0	0	0	112000	0	0		#NUM!	#NUM!	#NUM!	5.04922	#NUM!	#NUM!
20231110																		pfu/ml
				1	2	3	4	5	6
	heparin	5000	A	0							0	0	0	0	0	0		#NUM!	#NUM!	#NUM!	#NUM!	#NUM!	#NUM!
		500	B	6							96	0	0	0	0	0		1.98227	#NUM!	#NUM!	#NUM!	#NUM!	#NUM!
		50	C		9						0	1440	0	0	0	0		#NUM!	3.15836	#NUM!	#NUM!	#NUM!	#NUM!
		5	D			21					0	0	33600	0	0	0		#NUM!	#NUM!	4.52634	#NUM!	#NUM!	#NUM!
																		pfu/ml
				1	2	3	4	5	6
	vehicle	5	A				9				0	0	0	144000	0	0		#NUM!	#NUM!	#NUM!	5.15836	#NUM!	#NUM!
		50	B				8				0	0	0	128000	0	0		#NUM!	#NUM!	#NUM!	5.10721	#NUM!	#NUM!
		500	C				8				0	0	0	128000	0	0		#NUM!	#NUM!	#NUM!	5.10721	#NUM!	#NUM!
		5000	D				9				0	0	0	144000	0	0		#NUM!	#NUM!	#NUM!	5.15836	#NUM!	#NUM!
20231113																		pfu/ml
				1	2	3	4	5	6
	heparin	5000	A	0							0	0	0	0	0	0		#NUM!	#NUM!	#NUM!	#NUM!	#NUM!	#NUM!
		500	B	9							144	0	0	0	0	0		2.15836	#NUM!	#NUM!	#NUM!	#NUM!	#NUM!
		50	C		15						0	2400	0	0	0	0		#NUM!	3.38021	#NUM!	#NUM!	#NUM!	#NUM!
		5	D			25					0	0	40000	0	0	0		#NUM!	#NUM!	4.60206	#NUM!	#NUM!	#NUM!
																		pfu/ml
				1	2	3	4	5	6
	vehicle	5	A				12				0	0	0	192000	0	0		#NUM!	#NUM!	#NUM!	5.2833	#NUM!	#NUM!
		50	B				11				0	0	0	176000	0	0		#NUM!	#NUM!	#NUM!	5.24551	#NUM!	#NUM!
		500	C				13				0	0	0	208000	0	0		#NUM!	#NUM!	#NUM!	5.31806	#NUM!	#NUM!
		5000	D				14				0	0	0	224000	0	0		#NUM!	#NUM!	#NUM!	5.35025	#NUM!	#NUM!
20231114																		pfu/ml
				1	2	3	4	5	6
	heparin	5000	A	0							0	0	0	0	0	0		#NUM!	#NUM!	#NUM!	#NUM!	#NUM!	#NUM!
		500	B	14							224	0	0	0	0	0		2.35025	#NUM!	#NUM!	#NUM!	#NUM!	#NUM!
		50	C		23	3					0	3680	4800	0	0	0		#NUM!	3.56585	3.68124	#NUM!	#NUM!	#NUM!
		5	D				4				0	0	0	64000	0	0		#NUM!	#NUM!	#NUM!	4.80618	#NUM!	#NUM!
																		pfu/ml
				1	2	3	4	5	6
	vehicle	5	A				21				0	0	0	336000	0	0		#NUM!	#NUM!	#NUM!	5.52634	#NUM!	#NUM!
		50	B				20				0	0	0	320000	0	0		#NUM!	#NUM!	#NUM!	5.50515	#NUM!	#NUM!
		500	C				25				0	0	0	400000	0	0		#NUM!	#NUM!	#NUM!	5.60206	#NUM!	#NUM!
		5000	D				22				0	0	0	352000	0	0		#NUM!	#NUM!	#NUM!	5.54654	#NUM!	#NUM!
summary
		vehicle					heparin
	5	5.10721	5.15836	5.2833	5.52634		4.48287	4.52634	4.60206	4.80618
	50	5.04922	5.10721	5.24551	5.50515		3.04922	3.15836	3.38021	3.62355
	500	5.10721	5.10721	5.31806	5.60206		1.90309	1.98227	2.15836	2.35025
	5000	5.04922	5.15836	5.35025	5.54654		1.2	1.2	1.2	1.2
