# Supplementary material for: Sulfated glycosaminoglycans inhibit LCMV entry and modulate antiviral immunity and pathology
Source: EMBO Mol Med. 2026 Feb 23;18(4):1235–64. doi: 10.1038/s44321-026-00387-8 (PMC13083911; doi:10.1038/s44321-026-00387-8)
Supplement: Supplementary file 3 — Source data Fig. 1 [file 44321_2026_387_MOESM3_ESM.zip › Fig. 1/1D-E/Fig. 1D-E.xlsx]

## Sheet: Sheet1
D	MOI 0.1			ATCB	LCMV GP	LCMV NP	LCMV Z			ATCB	LCMV GP	LCMV NP	LCMV Z			ATCB	LCMV GP	LCMV NP	LCMV Z
		Ct	vehicle	9.78042	17.6501	16.1685	19.3629		vehicle	11.5641	18.6374	16.1626	20.7747		vehicle	11.3213	17.2442	15.8381	19.6423
			500 ug/ml	10.1088	23.6386	21.3964	23.9691		500 ug/ml	11.2042	22.0697	20.2442	24.1209		500 ug/ml	11.1864	24.4714	23.4332	25.5299
				ATCB	LCMV GP	LCMV NP	LCMV Z			ATCB	LCMV GP	LCMV NP	LCMV Z			ATCB	LCMV GP	LCMV NP	LCMV Z
		∆Ct	vehicle	0	7.86971	6.38804	9.58249		vehicle	0	7.07326	4.59849	9.21058		vehicle	0	5.92295	4.51679	8.32099
			500 ug/ml	0	13.5298	11.2876	13.8603		500 ug/ml	0	10.8655	9.03999	12.9167		500 ug/ml	0	13.285	12.2469	14.3435
		2^-∆Ct	vehicle		0.00427546	0.0119401	0.00130432		vehicle		0.0074257	0.0412778	0.00168787		vehicle		0.0164822	0.0436828	0.00312702
			500 ug/ml		8.45511e-05	0.000400029	6.72408e-05		500 ug/ml		0.000535999	0.00189973	0.000129324		500 ug/ml		0.000100188	0.000205744	4.81019e-05
E	MOI 0.1			ATCB	LCMV GP	LCMV NP	LCMV Z			ATCB	LCMV GP	LCMV NP	LCMV Z			ATCB	LCMV GP	LCMV NP	LCMV Z
		Ct	vehicle	12.4225	7.46371	7.24872	9.32904		vehicle	11.8828	7.89011	6.928	9.82815		vehicle	11.9173	7.37524	6.95461	9.26184
			500 ug/ml	12.2835	14.7755	13.6921	17.1979		500 ug/ml	11.7349	14.6502	13.4254	16.4646		500 ug/ml	11.8738	12.9832	12.21	14.6943
				ATCB	LCMV GP	LCMV NP	LCMV Z			ATCB	LCMV GP	LCMV NP	LCMV Z			ATCB	LCMV GP	LCMV NP	LCMV Z
		∆Ct	vehicle	0	-4.95883	-5.17382	-3.0935		vehicle	0	-3.99273	-4.95484	-2.05469		vehicle	0	-4.54208	-4.96271	-2.65548
			500 ug/ml	0	2.492	1.4086	4.91441		500 ug/ml	0	2.91538	1.69059	4.72976		500 ug/ml	0	1.10944	0.336202	2.82058
		2^-∆Ct	vehicle		31.0997	36.0973	8.53564		vehicle		15.9196	31.0138	4.15455		vehicle		23.2971	31.1836	6.30056
			500 ug/ml		0.177759	0.376676	0.03316		500 ug/ml		0.132551	0.309801	0.0376879		500 ug/ml		0.463473	0.792124	0.141554
