# Supplementary material for: Sulfated glycosaminoglycans inhibit LCMV entry and modulate antiviral immunity and pathology
Source: EMBO Mol Med. 2026 Feb 23;18(4):1235–64. doi: 10.1038/s44321-026-00387-8 (PMC13083911; doi:10.1038/s44321-026-00387-8)
Supplement: Supplementary file 4 — Source data Fig. 2 [file 44321_2026_387_MOESM4_ESM.zip]

Archive with 22 entries (16 files):
- Fig. 2/
- __MACOSX/._Fig. 2
- Fig. 2/Fig. 2A/
- __MACOSX/Fig. 2/._Fig. 2A
- Fig. 2/Fig. 2H/
- __MACOSX/Fig. 2/._Fig. 2H
- Fig. 2/Fig. 2I/
- __MACOSX/Fig. 2/._Fig. 2I
- Fig. 2/Fig. 2B/
- __MACOSX/Fig. 2/._Fig. 2B
- Fig. 2/Fig. 2D-F/
- __MACOSX/Fig. 2/._Fig. 2D-F
- Fig. 2/Fig. 2A/Fig. 2A.xlsx
- __MACOSX/Fig. 2/Fig. 2A/._Fig. 2A.xlsx
- Fig. 2/Fig. 2H/Fig. 2H summary.xlsx
- __MACOSX/Fig. 2/Fig. 2H/._Fig. 2H summary.xlsx
- Fig. 2/Fig. 2I/Fig. 2I summary.xlsx
- __MACOSX/Fig. 2/Fig. 2I/._Fig. 2I summary.xlsx
- Fig. 2/Fig. 2B/Fig. 2B.xlsx
- __MACOSX/Fig. 2/Fig. 2B/._Fig. 2B.xlsx
- Fig. 2/Fig. 2D-F/Fig. 2D-F summary.xlsx
- __MACOSX/Fig. 2/Fig. 2D-F/._Fig. 2D-F summary.xlsx
