# Supplementary material for: Sulfated glycosaminoglycans inhibit LCMV entry and modulate antiviral immunity and pathology
Source: EMBO Mol Med. 2026 Feb 23;18(4):1235–64. doi: 10.1038/s44321-026-00387-8 (PMC13083911; doi:10.1038/s44321-026-00387-8)
Supplement: Supplementary file 4 — Source data Fig. 2 [file 44321_2026_387_MOESM4_ESM.zip › Fig. 2/Fig. 2A/Fig. 2A.xlsx]

## Sheet: Arkusz1
				Sulfur Content
Heparin	MG_01	sigma	H4784	12.24	10.86
Dextran	MG_02	sigma	D9260	0	0
Dextran sulfate 5 kDa	MG_03	sigma	31404	12.77	16.68
Dextran sulfate 9-20 kDa	MG_04	sigma	D6924	14.17	17.72
Chondroitin sulfate A	MG_05	sigma	C9819	4.64	4.58
Chondroitin sulfate SC	MG_06	sigma	C4384	6.94	5.98
Hyaluronic acid 15 kDa	MG_07	biosynth	Fh63426	0	0
Hyaluronic acid 50 kDa	MG_08	biosynth	Fh76335	0	0
Ulvan	MG_09	biosynth	Yu11689	5.2	5.45
