# Supplementary material for: Sulfated glycosaminoglycans inhibit LCMV entry and modulate antiviral immunity and pathology
Source: EMBO Mol Med. 2026 Feb 23;18(4):1235–64. doi: 10.1038/s44321-026-00387-8 (PMC13083911; doi:10.1038/s44321-026-00387-8)
Supplement: Supplementary file 4 — Source data Fig. 2 [file 44321_2026_387_MOESM4_ESM.zip › Fig. 2/Fig. 2H/Fig. 2H summary.xlsx]

## Sheet: Sheet1
		Exp.1	Exp.2	Exp.3
		20220512	20220517	20220524
	Man70-sulf 24h vehicle	67.9 %	77.8 %	77.6 %
		66.6 %	67.5 %	71.2 %
		75.9 %	64.7 %	74.7 %
		66.4 %	64.7 %	73.0 %
	Man70-sulf 24h 500	0.85 %	1.60 %	2.85 %
		0.84 %	1.42 %	2.45 %
		1.06 %	1.41 %	3.30 %
	Man70-sulf 24h 50	32.0 %	45.2 %	25.3 %
		29.0 %	40.6 %	23.9 %
		22.8 %	35.9 %	25.4 %
	Man70-sulf 24h 5	33.1 %	63.6 %	71.2 %
		42.5 %	64.5 %	70.7 %
		43.0 %	64.9 %	67.2 %
	Man70-sulf 24h 0.5	39.2 %	74.8 %	80.3 %
		64.3 %	69.3 %	75.9 %
		40.7 %	63.4 %	75.3 %
	Man70-sulf 24h 0.05	60.7 %	72.6 %	75.8 %
		54.0 %	76.3 %	77.9 %
		73.9 %	69.8 %	79.5 %
	Man70-sulf 24h 0.005	63.3 %	71.7 %	72.8 %
		73.8 %	76.5 %	73.8 %
		72.8 %	67.0 %	74.0 %
	Man70 24h vehicle	52.8 %	78.0 %	68.5 %
		67.0 %	70.3 %	70.5 %
		76.4 %	80.9 %	76.1 %
		66.9 %	74.0 %	76.2 %
	Man70 24h 500	67.5 %	78.5 %	76.3 %
		60.7 %	83.9 %	73.5 %
		58.3 %	84.3 %	76.1 %
	Man70 24h 50	62.4 %	81.0 %	74.6 %
		68.3 %	81.5 %	74.7 %
		61.9 %	81.2 %	73.0 %
	Man70 24h 5	57.9 %	77.4 %	74.9 %
		58.5 %	79.5 %	75.7 %
		64.8 %	85.8 %	73.5 %
	Man70 24h 0.5	64.4 %	82.2 %	74.5 %
		53.9 %	77.3 %	74.0 %
		63.6 %	80.7 %	72.5 %
	Man70 24h 0.05	58.1 %	83.0 %	70.1 %
		60.7 %	79.1 %	72.2 %
		64.6 %	83.7 %	72.3 %
	Man70 24h 0.005	55.2 %	80.9 %	75.4 %
		69.4 %	78.7 %	68.4 %
		65.8 %	73.4 %	70.4 %
