# Supplementary material for: Sulfated glycosaminoglycans inhibit LCMV entry and modulate antiviral immunity and pathology
Source: EMBO Mol Med. 2026 Feb 23;18(4):1235–64. doi: 10.1038/s44321-026-00387-8 (PMC13083911; doi:10.1038/s44321-026-00387-8)
Supplement: Supplementary file 4 — Source data Fig. 2 [file 44321_2026_387_MOESM4_ESM.zip › Fig. 2/Fig. 2I/Fig. 2I summary.xlsx]

## Sheet: Tabelle1
LASV
	Heparin				Dextran				Dextran sulfate
0.05	1300	1000	1400		1000	2100	2200		2500	2900	2800	Titer [FFU/ml]
0.5	900	1700	900		2300	1300	1800		1400	2200	1600
5	1900	2500	2400		1400	2100	3100		1900	1900	800
50	1100	700	1400		2800	3000	3000		340	300	1200
500	1800	1100	600		3700	3400	3100		300	270	390
5000	100	290	120		3100	1300	1800		50	150	70
LUJV
	Heparin				Dextran				Dextran sulfate
0.05	1400	2900	3700		3300	2300	5600		5900	2400	2400
0.5	610	560	600		12000	12000	10000		690	500	160
5	350	410	470		5400	3300	4600		20	260	370
50	90	220	130		6400	7000	2400		20	3	3
500	3	3	20		4700	3300	3800		3	3	3
5000	3	3	3		1100	2200	1300		3	3	3
JUNV
	Heparin				Dextran				Dextran sulfate
0.05	560	770	480		710	1060	1070		970	640	470
0.5	90	260	110		1040	990	740		30	30	40
5	20	10	70		1030	1060	1310		3	40	3
50	30	70	30		850	1060	1150		3	3	30
500	50	3	3		950	1010	1050		3	3	3
5000	3	80	30		1060	980	900		3	3	3
MACV
	Heparin				Dextran				Dextran sulfate
0.05	1900	2100	700		4300	5800	3600		670	3400	2800
0.5	480	860	310		5500	3900	7400		1200	310	610
5	510	90	740		5800	6100	5200		180	900	990
50	150	850	630		4700	3500	4700		120	90	260
500	120	400	400		4600	4600	2400		10	3	3
5000	120	30	60		2500	1800	3800		3	3	3
