# Supplementary material for: Sulfated glycosaminoglycans inhibit LCMV entry and modulate antiviral immunity and pathology
Source: EMBO Mol Med. 2026 Feb 23;18(4):1235–64. doi: 10.1038/s44321-026-00387-8 (PMC13083911; doi:10.1038/s44321-026-00387-8)
Supplement: Supplementary file 4 — Source data Fig. 2 [file 44321_2026_387_MOESM4_ESM.zip › Fig. 2/Fig. 2B/Fig. 2B.xlsx]

## Sheet: summary
dextran	5000	5.10721	4.50515	4.68124	4.90309
	500	5.10721	5.10721	5.2833	5.56585
	50	5.10721	5.15836	5.38021	5.56585
	5	5.04922	5.04922	5.35025	5.54654
dextran sulfate 5 kDa	5000	1.2	1.2	1.2	1.2
	500	1.50515	1.50515	1.50515	1.80618
	50	2.90309	2.98227	2.90309	3.10721
	5	3.98227	4.10721	3.98227	4.38021
dextran sulfate 9-20 kDa	5000	1.2	1.2	1.2	1.2
	500	1.2	1.2	1.2	1.2
	50	2.10721	1.98227	1.98227	2.31806
	5	3.2833	3.24551	3.35025	3.48287
chondroitin sulfate A	5000	4.68124	4.50515	4.10721	4.24551
	500	5.10721	5.15836	5.15836	5.43457
	50	5.04922	5.20412	5.24551	5.50515
	5	5.10721	5.15836	5.35025	5.56585
chondroitin sulfate SC	5000	4.24551	4.15836	3.80618	4.10721
	500	5.10721	5.20412	5.24551	5.54654
	50	5.10721	5.15836	5.24551	5.52634
	5	5.04922	5.10721	5.31806	5.56585
hyaluronic acid 15 kDa	5000	5.04922	5.20412	5.2833	5.54654
	500	5.10721	5.10721	5.35025	5.52634
	50	5.10721	5.15836	5.31806	5.56585
	5	5.04922	5.15836	5.2833	5.54654
hyaluronic acid 50 kDa	5000	5.10721	5.10721	4.35025	4.43457
	500	5.04922	5.10721	5.2833	5.50515
	50	5.04922	5.10721	5.24551	5.52634
	5	5.04922	5.15836	5.31806	5.54654
ulvan	5000	1.2	1.2	1.2	1.2
	500	1.2	2.80618	2.98227	3.15836
	50	4.50515	4.80618	5.04922	5.40824
	5	5.10721	5.20412	5.2833	5.52634
control	5000	5.10721	5.04922	5.31806	5.54654
	500	5.10721	5.04922	5.24551	5.58433
	50	5.10721	5.15836	5.2833	5.52634
	5	5.04922	5.10721	5.24551	5.50515
