# Supplementary material for: Sulfated glycosaminoglycans inhibit LCMV entry and modulate antiviral immunity and pathology
Source: EMBO Mol Med. 2026 Feb 23;18(4):1235–64. doi: 10.1038/s44321-026-00387-8 (PMC13083911; doi:10.1038/s44321-026-00387-8)
Supplement: Supplementary file 4 — Source data Fig. 2 [file 44321_2026_387_MOESM4_ESM.zip › Fig. 2/Fig. 2D-F/Fig. 2D-F summary.xlsx]

## Sheet: Sheet2
	WE_D_Sigma
vehicle	57.7 %	65.2 %	64.8 %	68.2 %	71.1 %	70.5 %	66.6 %	65.2 %	65.7 %
0.05	60.4 %			65.5 %	64.4 %	63.3 %	59.2 %	58.6 %	56.1 %
0.5	57.6 %		55.6 %	71.6 %	64.0 %	64.1 %	55.0 %	61.4 %	58.8 %
5	63.7 %	60.1 %		70.6 %	64.4 %	61.4 %	59.3 %	59.1 %	58.1 %
50	59.1 %	57.1 %		70.6 %	64.9 %	67.5 %	54.2 %	59.6 %	66.5 %
500	66.1 %	58.0 %	60.1 %	66.0 %	63.5 %	66.7 %	56.5 %	57.1 %	59.4 %
5000	55.9 %	46.3 %	60.5 %	66.9 %	58.4 %	64.8 %	48.3 %	53.5 %	54.6 %
	WE_DS_Sigma
vehicle	64.4 %	66.1 %	57.3 %	70.0 %	68.3 %	67.7 %	57.6 %	63.6 %	65.8 %
0.05	51.7 %	54.2 %	48.7 %	63.5 %	66.0 %	67.7 %	65.1 %	69.7 %	71.4 %
0.5	47.0 %	50.4 %	52.8 %	61.4 %	59.5 %	62.6 %	64.0 %	64.7 %	62.9 %
5	37.0 %	29.4 %	35.8 %	52.7 %	47.0 %	50.0 %	42.2 %	46.7 %	43.9 %
50	2.87 %	3.10 %	2.72 %	9.25 %	8.87 %	10.3 %	6.21 %	6.13 %	5.42 %
500	0.92 %	0.96 %	1.32 %	0.68 %	0.56 %	0.82 %	0.21 %	0.16 %	0.31 %
5000	1.30 %	1.03 %	1.95 %	1.01 %	0.72 %	0.80 %	0.75 %	0.100 %	0.028 %
	WE_DS_sulfated
vehicle	62.6 %	62.3 %	57.0 %	64.3 %	64.6 %	68.7 %	63.1 %	62.7 %	63.2 %
0.05	57.9 %	54.8 %	58.9 %	64.0 %	67.7 %	59.6 %	64.2 %	60.8 %	63.0 %
0.5			46.4 %	65.8 %	64.9 %	50.3 %	62.8 %	51.5 %	55.7 %
5	38.1 %	36.7 %	39.3 %	55.9 %	54.6 %	37.9 %	42.9 %	30.9 %	44.4 %
50	7.80 %	9.13 %	12.2 %	19.6 %	19.2 %	13.7 %	9.11 %	7.72 %	8.06 %
500	2.05 %	2.38 %	6.35 %	1.58 %	1.83 %	1.39 %	0.47 %	0.46 %	0.24 %
5000	1.51 %	2.26 %	2.56 %	1.01 %	1.59 %	1.37 %	0.23 %	0.092 %	0.11 %
