# Supplementary material for: Sulfated glycosaminoglycans inhibit LCMV entry and modulate antiviral immunity and pathology
Source: EMBO Mol Med. 2026 Feb 23;18(4):1235–64. doi: 10.1038/s44321-026-00387-8 (PMC13083911; doi:10.1038/s44321-026-00387-8)
Supplement: Supplementary file 5 — Source data Fig. 3 [file 44321_2026_387_MOESM5_ESM.zip]

Archive with 100 entries (88 files):
- Fig. 3/
- __MACOSX/._Fig. 3
- Fig. 3/Fig. 3D/
- __MACOSX/Fig. 3/._Fig. 3D
- Fig. 3/Fig. 3C/
- __MACOSX/Fig. 3/._Fig. 3C
- Fig. 3/Fig. 3E/
- __MACOSX/Fig. 3/._Fig. 3E
- Fig. 3/Fig. 3A-B/
- __MACOSX/Fig. 3/._Fig. 3A-B
- Fig. 3/Fig. 3G/
- __MACOSX/Fig. 3/._Fig. 3G
- Fig. 3/Fig. 3F/
- __MACOSX/Fig. 3/._Fig. 3F
- Fig. 3/Fig. 3D/Fig. 3D.xlsx
- __MACOSX/Fig. 3/Fig. 3D/._Fig. 3D.xlsx
- Fig. 3/Fig. 3C/Fig. 3C all images.pdf
- __MACOSX/Fig. 3/Fig. 3C/._Fig. 3C all images.pdf
- Fig. 3/Fig. 3C/Fig. 3C.xlsx
- __MACOSX/Fig. 3/Fig. 3C/._Fig. 3C.xlsx
- Fig. 3/Fig. 3E/Fig. 3E.xls
- __MACOSX/Fig. 3/Fig. 3E/._Fig. 3E.xls
- Fig. 3/Fig. 3A-B/Fig. 3B/
- __MACOSX/Fig. 3/Fig. 3A-B/._Fig. 3B
- Fig. 3/Fig. 3A-B/Fig. 3A/
- __MACOSX/Fig. 3/Fig. 3A-B/._Fig. 3A
- Fig. 3/Fig. 3G/Fig. 3G.xlsx
- __MACOSX/Fig. 3/Fig. 3G/._Fig. 3G.xlsx
- Fig. 3/Fig. 3F/Dextran sulfate/
- __MACOSX/Fig. 3/Fig. 3F/._Dextran sulfate
- Fig. 3/Fig. 3F/Dextran/
- __MACOSX/Fig. 3/Fig. 3F/._Dextran
- Fig. 3/Fig. 3F/Controls/
- __MACOSX/Fig. 3/Fig. 3F/._Controls
- Fig. 3/Fig. 3F/Summary.pdf
- __MACOSX/Fig. 3/Fig. 3F/._Summary.pdf
- Fig. 3/Fig. 3A-B/Fig. 3B/22-10-28-DexSuf-1min_30k_08.tif
- __MACOSX/Fig. 3/Fig. 3A-B/Fig. 3B/._22-10-28-DexSuf-1min_30k_08.tif
- Fig. 3/Fig. 3A-B/Fig. 3A/22-09-16-Dextran-1min_15k_01.tif
- __MACOSX/Fig. 3/Fig. 3A-B/Fig. 3A/._22-09-16-Dextran-1min_15k_01.tif
- Fig. 3/Fig. 3F/Dextran sulfate/150K-DS-500-GP-AB-2.tif
- __MACOSX/Fig. 3/Fig. 3F/Dextran sulfate/._150K-DS-500-GP-AB-2.tif
- Fig. 3/Fig. 3F/Dextran sulfate/150K-DS-500-GP-AB-3.tif
- __MACOSX/Fig. 3/Fig. 3F/Dextran sulfate/._150K-DS-500-GP-AB-3.tif
- Fig. 3/Fig. 3F/Dextran sulfate/150K-DS-500-GP-AB-1.tif
- __MACOSX/Fig. 3/Fig. 3F/Dextran sulfate/._150K-DS-500-GP-AB-1.tif
- Fig. 3/Fig. 3F/Dextran sulfate/150K-DS-500-GP-AB-4.tif
- __MACOSX/Fig. 3/Fig. 3F/Dextran sulfate/._150K-DS-500-GP-AB-4.tif
- Fig. 3/Fig. 3F/Dextran sulfate/150K-DS-50-GP-AB-1.tif
- __MACOSX/Fig. 3/Fig. 3F/Dextran sulfate/._150K-DS-50-GP-AB-1.tif
- Fig. 3/Fig. 3F/Dextran sulfate/150K-DS-5-GP-AB-4.tif
- __MACOSX/Fig. 3/Fig. 3F/Dextran sulfate/._150K-DS-5-GP-AB-4.tif
- Fig. 3/Fig. 3F/Dextran sulfate/150K-DS-50-GP-AB-2.tif
- __MACOSX/Fig. 3/Fig. 3F/Dextran sulfate/._150K-DS-50-GP-AB-2.tif
- Fig. 3/Fig. 3F/Dextran sulfate/150K-DS-50-GP-AB-3.tif
- __MACOSX/Fig. 3/Fig. 3F/Dextran sulfate/._150K-DS-50-GP-AB-3.tif
- Fig. 3/Fig. 3F/Dextran sulfate/150K-DS-5-GP-AB-1.tif
- __MACOSX/Fig. 3/Fig. 3F/Dextran sulfate/._150K-DS-5-GP-AB-1.tif
- Fig. 3/Fig. 3F/Dextran sulfate/150K-DS-5-GP-AB-2.tif
- __MACOSX/Fig. 3/Fig. 3F/Dextran sulfate/._150K-DS-5-GP-AB-2.tif
- Fig. 3/Fig. 3F/Dextran sulfate/150K-DS-50-GP-AB-4.tif
- __MACOSX/Fig. 3/Fig. 3F/Dextran sulfate/._150K-DS-50-GP-AB-4.tif
- Fig. 3/Fig. 3F/Dextran sulfate/150K-DS-5-GP-AB-3.tif
- __MACOSX/Fig. 3/Fig. 3F/Dextran sulfate/._150K-DS-5-GP-AB-3.tif
- Fig. 3/Fig. 3F/Dextran/150K-D-500-GP-AB-4.tif
- __MACOSX/Fig. 3/Fig. 3F/Dextran/._150K-D-500-GP-AB-4.tif
- Fig. 3/Fig. 3F/Dextran/150K-D-500-GP-AB-3.tif
- __MACOSX/Fig. 3/Fig. 3F/Dextran/._150K-D-500-GP-AB-3.tif
- Fig. 3/Fig. 3F/Dextran/150K-D-500-GP-AB-2.tif
- __MACOSX/Fig. 3/Fig. 3F/Dextran/._150K-D-500-GP-AB-2.tif
- Fig. 3/Fig. 3F/Dextran/150K-D-500-GP-AB-1.tif
- __MACOSX/Fig. 3/Fig. 3F/Dextran/._150K-D-500-GP-AB-1.tif
- Fig. 3/Fig. 3F/Dextran/150K-D-50-GP-AB-1.tif
- __MACOSX/Fig. 3/Fig. 3F/Dextran/._150K-D-50-GP-AB-1.tif
- Fig. 3/Fig. 3F/Dextran/150K-D-50-GP-AB-3.tif
- __MACOSX/Fig. 3/Fig. 3F/Dextran/._150K-D-50-GP-AB-3.tif
- Fig. 3/Fig. 3F/Dextran/150K-D-50-GP-AB-2.tif
- __MACOSX/Fig. 3/Fig. 3F/Dextran/._150K-D-50-GP-AB-2.tif
- Fig. 3/Fig. 3F/Dextran/150K-D-50-GP-AB-4.tif
- __MACOSX/Fig. 3/Fig. 3F/Dextran/._150K-D-50-GP-AB-4.tif
- Fig. 3/Fig. 3F/Dextran/150K-D-5-GP-AB-1.tif
- __MACOSX/Fig. 3/Fig. 3F/Dextran/._150K-D-5-GP-AB-1.tif
- Fig. 3/Fig. 3F/Dextran/150K-D-5-GP-AB-3.tif
- __MACOSX/Fig. 3/Fig. 3F/Dextran/._150K-D-5-GP-AB-3.tif
- Fig. 3/Fig. 3F/Dextran/150K-D-5-GP-AB-2.tif
- __MACOSX/Fig. 3/Fig. 3F/Dextran/._150K-D-5-GP-AB-2.tif
- Fig. 3/Fig. 3F/Dextran/150K-D-5-GP-AB-4.tif
- __MACOSX/Fig. 3/Fig. 3F/Dextran/._150K-D-5-GP-AB-4.tif
- Fig. 3/Fig. 3F/Controls/150K-MEDIA-GP-AB-4.tif
- __MACOSX/Fig. 3/Fig. 3F/Controls/._150K-MEDIA-GP-AB-4.tif
- Fig. 3/Fig. 3F/Controls/150K-MEDIA-GP-AB-3.tif
- __MACOSX/Fig. 3/Fig. 3F/Controls/._150K-MEDIA-GP-AB-3.tif
- Fig. 3/Fig. 3F/Controls/150K-MEDIA-GP-AB-2.tif
- __MACOSX/Fig. 3/Fig. 3F/Controls/._150K-MEDIA-GP-AB-2.tif
- Fig. 3/Fig. 3F/Controls/150K-MEDIA-GP-AB-1.tif
- __MACOSX/Fig. 3/Fig. 3F/Controls/._150K-MEDIA-GP-AB-1.tif
- Fig. 3/Fig. 3F/Controls/150K-MEDIA-NOGP-AB-2.tif
- __MACOSX/Fig. 3/Fig. 3F/Controls/._150K-MEDIA-NOGP-AB-2.tif
- Fig. 3/Fig. 3F/Controls/150K-MEDIA-NOGP-AB-1.tif
- __MACOSX/Fig. 3/Fig. 3F/Controls/._150K-MEDIA-NOGP-AB-1.tif
