# Supplementary material for: Sulfated glycosaminoglycans inhibit LCMV entry and modulate antiviral immunity and pathology
Source: EMBO Mol Med. 2026 Feb 23;18(4):1235–64. doi: 10.1038/s44321-026-00387-8 (PMC13083911; doi:10.1038/s44321-026-00387-8)
Supplement: Supplementary file 5 — Source data Fig. 3 [file 44321_2026_387_MOESM5_ESM.zip › Fig. 3/Fig. 3D/Fig. 3D.xlsx]

## Sheet: graph
NP/GAPDH	control						dextran 500 ug/ml						dextran sulfate 500 ug/ml
5	0.577745	0.599734	0.113999	0.133305			0.180557	0.144475	0.450347	0.393005			0.0106712	0.0235322	0.0120862	0.0295994
15	0.93567	0.883635	0.112599	0.113711			0.775177	0.687407	0.927367	0.799262			0.0257214	0.0244857	0.0338561	0.0123711
45	1.22582	1.49301	1.23099	0.693763			2.33441	2.14697	1.28874	0.967815			0.00732693	0.0261606	0.0143531	0.0179674
150	7.64717	8.08936	0.852284	0.911137			6.13028	4.96955	1.45054	2.26782			0	0.00274893	0.0282159	0.0137325
Z/GAPDH	control						dextran 500 ug/ml						dextran sulfate 500 ug/ml
5	0.48546	0.475621	0.0826341	0.0852825			0.142745	0.1084	0.260927	0.239134			0.00947213	0	0.0565008	0.0549346
15	0.418389	0.357256	0.0771438	0.0613972			0.332024	0.223714	0.536166	0.495714			0.00492794	0	0.0261833	0.0437827
45	0.918154	1.02297	0.662986	0.526745			1.30788	1.48405	0.736309	0.563762			0.0396886	0.0197023	0.0536998	0.0446647
150	6.18908	5.84017	0.535291	0.557985			4.08539	3.2526	0.82044	1.44295			0.0588465	0	0.0610705	0.0409558

## Sheet: calculations from Ct 5min.
	5INF	5INF	5_D2	5_D2	5_DS2	5_DS2				5INF_	5INF_	5D2_	5D2_	5DS2_	5DS2_
GAPDH	24.5955	24.5423	23.4003	23.0741	25.9127	26.3232			GAPDH	22.0967	22.386	23.8649	23.7012	27.7467	27.7865
NP	25.387	25.2799	25.8697	25.8652	32.4628	31.7324			NP	25.2296	25.2931	25.0158	25.0485	34.1172	32.8647
Z	25.6381	25.6144	26.2087	26.2797	32.6348	Undetermined			Z	25.6938	25.9376	25.8032	25.7653	31.8923	31.9726
delta Ct									delta Ct
NP.	0.791494	0.737606	2.46948	2.79111	6.55014	5.40922			NP.	3.1329	2.9072	1.15089	1.34738	6.37049	5.07829
Z	1.04258	1.07211	2.80849	3.20556	6.7221	#VALUE!			Z	3.59712	3.55161	1.93828	2.06411	4.14559	4.18614
normalized to GAPDH									normalized to GAPDH
NP.	0.577745	0.599734	0.180557	0.144475	0.0106712	0.0235322			NP.	0.113999	0.133305	0.450347	0.393005	0.0120862	0.0295994
Z	0.48546	0.475621	0.142745	0.1084	0.00947213	#VALUE!			Z	0.0826341	0.0852825	0.260927	0.239134	0.0565008	0.0549346

## Sheet: calculations from Ct 15min.
	15INF	15INF	15D2	15D2	15DS2	15DS2			15INF	15INF	15D2	15D2	15DS2	15DS2
GAPDH	24.7436	24.7782	24.8688	24.7845	25.9197	25.7847		GAPDH	21.2063	21.0579	24.1242	24.0312	28.0903	27.6245
NP	24.8395	24.9566	25.2362	25.3252	31.2006	31.1366		NP	24.357	24.1945	24.233	24.3544	32.9747	33.9614
Z	26.0006	26.2631	26.4594	26.9447	33.5845	Undetermined		Z	24.9026	25.0836	25.0235	25.0436	33.3455	32.138
delta Ct								delta Ct
NP.	0.0959282	0.178478	0.367403	0.540764	5.28089	5.35192		NP.	3.15074	3.13655	0.108788	0.323259	4.88444	6.33689
Z	1.25708	1.48497	1.59064	2.16027	7.6648	#VALUE!		Z	3.69631	4.02568	0.899248	1.01242	5.25521	4.51349
normalized to GAPDH								normalized to GAPDH
NP.	0.93567	0.883635	0.775177	0.687407	0.0257214	0.0244857		NP.	0.112599	0.113711	0.927367	0.799262	0.0338561	0.0123711
Z	0.418389	0.357256	0.332024	0.223714	0.00492794	#VALUE!		Z	0.0771438	0.0613972	0.536166	0.495714	0.0261833	0.0437827

## Sheet: calculations from Ct 45min.
	45INF	45INF	45_D2	45_D2	45_DS2	45_DS2			45IBF_	45IBF_	45D2-	45D2-	45DS2_	45DS2_
GAPDH	23.9772	24.1743	24.8045	24.9585	27.8321	27.9111		GAPDH	23.4391	23.0239	23.4521	23.0727	27.3684	27.1483
NP	23.6835	23.5961	23.5814	23.8562	34.9246	33.1675		NP	23.1393	23.5514	23.0861	23.1199	33.4909	32.9468
Z	24.1004	24.1416	24.4173	24.389	32.4872	33.5766		Z	24.0321	23.9488	23.8937	23.8996	31.5874	31.6331
delta Ct								delta Ct
NP.	-0.293749	-0.578226	-1.22306	-1.1023	7.09258	5.25646		NP.	-0.299818	0.527485	-0.365967	0.0471973	6.12249	5.79848
Z	0.123192	-0.0327606	-0.387228	-0.56954	4.65513	5.66549		Z	0.592949	0.924824	0.441616	0.826841	4.21894	4.48472
normalized to GAPDH								normalized to GAPDH
NP.	1.22582	1.49301	2.33441	2.14697	0.00732693	0.0261606		NP.	1.23099	0.693763	1.28874	0.967815	0.0143531	0.0179674
Z	0.918154	1.02297	1.30788	1.48405	0.0396886	0.0197023		Z	0.662986	0.526745	0.736309	0.563762	0.0536998	0.0446647

## Sheet: calculations from Ct 150min.
	150INF	150INF	150_D2	150_D2	150_DS2	150_DS2			150INF_	150INF_	150D2_	150D2_	150DS2_	150DS2_
GAPDH	24.8489	24.7754	24.5924	24.254	27.0579	28.465		GAPDH	22.0331	22.1186	22.5331	23.2542	26.9106	26.6815
NP	21.914	21.7593	21.9764	21.9408	Undetermined	36.9719		NP	22.2637	22.2529	21.9966	22.0729	32.0579	32.8678
Z	22.2192	22.2294	22.5619	22.5524	31.1448	Undetermined		Z	22.9348	22.9603	22.8187	22.7252	30.9439	31.2913
delta Ct								delta Ct
NP.	-2.93493	-3.01603	-2.61595	-2.31312	#VALUE!	8.50691		NP.	0.230595	0.13426	-0.536589	-1.1813	5.14735	6.18626
Z	-2.62972	-2.54601	-2.03047	-1.7016	4.0869	#VALUE!		Z	0.901606	0.841702	0.28553	-0.529026	4.03338	4.60979
normalized to GAPDH								normalized to GAPDH
NP.	7.64717	8.08936	6.13028	4.96955	#VALUE!	0.00274893		NP.	0.852284	0.911137	1.45054	2.26782	0.0282159	0.0137325
Z	6.18908	5.84017	4.08539	3.2526	0.0588465	#VALUE!		Z	0.535291	0.557985	0.82044	1.44295	0.0610705	0.0409558
