# Supplementary material for: Sulfated glycosaminoglycans inhibit LCMV entry and modulate antiviral immunity and pathology
Source: EMBO Mol Med. 2026 Feb 23;18(4):1235–64. doi: 10.1038/s44321-026-00387-8 (PMC13083911; doi:10.1038/s44321-026-00387-8)
Supplement: Supplementary file 5 — Source data Fig. 3 [file 44321_2026_387_MOESM5_ESM.zip › Fig. 3/Fig. 3C/Fig. 3C.xlsx]

## Sheet: Sheet1
outside per section		D1	D5	D15	DS1	DS5	DS15
	2022	4	0	0	1	0	2
		1	1	1	1	1	1
		1	1	1	2	2	0
		1	0	1	0	1	0
		2	1	1	0	1	0
		1	3	0	1	1	2
		0	1	0	1	1	1
		4	1	1	1	1	2
		1	2	1	1	3	2
		1	1	1	1	2	1
		3	1	0	2	1	2
		1	1	1	1	4	2
		1	1	0	2	1	1
		2	1	1	2	3	1
		1	2	0	2	3	1
		2	1	0	1	3	1
		0	1	0	1	2	0
		2	0	0	4	1	1
		0	2		1	4	1
		1	1		1	1	1
		0	2		1	1	1
			1		3	1	2
			1		2	1
			1		0
			1		1
			1		1
			0		1
			1		1
	2023	1	1	1	1	0	0
		1	1	1	1	1	0
		1	0	1	0	1	0
		1	2	0	0	1	1
		0	0	0	2	0	1
		1	0	0	3	1	1
		0	0	0	1	1	0
		1	1	0	0	1	0
		1	0	0	1	2	1
		0	1	1	0	2	1
		0	0	0	3	1	2
		1	2	0	1	0	1
		2	1	1	2	1	1
		0	0	0	1	1	0
		1	0	0	1	1	2
			0	0	1	1	2
			1	0
			0	0
				0
