# Supplementary material for: Sulfated glycosaminoglycans inhibit LCMV entry and modulate antiviral immunity and pathology
Source: EMBO Mol Med. 2026 Feb 23;18(4):1235–64. doi: 10.1038/s44321-026-00387-8 (PMC13083911; doi:10.1038/s44321-026-00387-8)
Supplement: Supplementary file 5 — Source data Fig. 3 [file 44321_2026_387_MOESM5_ESM.zip › Fig. 3/Fig. 3E/Fig. 3E.xls]

## Sheet: Sheet0
	All Cells/Single Cells/live cells+/VL4+ | Freq. of Parent
ctrl_06_006.fcs	0.88 %
ctrl_05_005.fcs	0.78 %
ctrl_04_004.fcs	0.54 %
ctrl_03_003.fcs	0.51 %
ctrl_02_002.fcs	0.74 %
ctrl_01_001.fcs	0.70 %
DS_before_filtr_500_06_090.fcs	1.55 %
DS_before_filtr_500_05_089.fcs	1.08 %
DS_before_filtr_500_04_088.fcs	1.08 %
DS_before_filtr_500_03_087.fcs	1.53 %
DS_before_filtr_500_02_086.fcs	1.34 %
DS_before_filtr_500_01_085.fcs	1.26 %
DS_before_filtr_50_06_084.fcs	12.4 %
DS_before_filtr_50_05_083.fcs	11.7 %
DS_before_filtr_50_04_082.fcs	12.5 %
DS_before_filtr_50_03_081.fcs	12.2 %
DS_before_filtr_50_02_080.fcs	14.3 %
DS_before_filtr_50_01_079.fcs	14.5 %
DS_before_filtr_5_06_078.fcs	49.1 %
DS_before_filtr_5_05_077.fcs	49.4 %
DS_before_filtr_5_04_076.fcs	51.0 %
DS_before_filtr_5_03_075.fcs	53.3 %
DS_before_filtr_5_02_074.fcs	51.2 %
DS_before_filtr_5_01_073.fcs	49.5 %
DS_before_filtr_vehicle_06_072.fcs	53.2 %
DS_before_filtr_vehicle_05_071.fcs	53.7 %
DS_before_filtr_vehicle_04_070.fcs	56.0 %
DS_before_filtr_vehicle_03_069.fcs	56.9 %
DS_before_filtr_vehicle_02_068.fcs	55.0 %
DS_before_filtr_vehicle_01_067.fcs	56.9 %
DS_after_filtr_500_06_102.fcs	6.17 %
DS_after_filtr_500_05_101.fcs	5.78 %
DS_after_filtr_500_04_100.fcs	5.95 %
DS_after_filtr_500_03_099.fcs	5.51 %
DS_after_filtr_500_02_098.fcs	5.65 %
DS_after_filtr_500_01_097.fcs	2.74 %
DS_after_filtr_50_06_108.fcs	21.3 %
DS_after_filtr_50_05_107.fcs	17.1 %
DS_after_filtr_50_04_106.fcs	17.2 %
DS_after_filtr_50_03_105.fcs	17.1 %
DS_after_filtr_50_02_104.fcs	22.4 %
DS_after_filtr_50_01_103.fcs	23.4 %
DS_after_filtr_5_06_114.fcs	54.6 %
DS_after_filtr_5_05_113.fcs	50.3 %
DS_after_filtr_5_04_112.fcs	52.1 %
DS_after_filtr_5_03_111.fcs	51.5 %
DS_after_filtr_5_02_110.fcs	54.6 %
DS_after_filtr_5_01_109.fcs	54.1 %
DS_after_filtr_vehicle_06_096.fcs	56.5 %
DS_after_filtr_vehicle_05_095.fcs	57.4 %
DS_after_filtr_vehicle_04_094.fcs	57.7 %
DS_after_filtr_vehicle_03_093.fcs	58.5 %
DS_after_filtr_vehicle_02_092.fcs	57.5 %
DS_after_filtr_vehicle_01_091.fcs	57.9 %

## Sheet: Sheet1
dextran sulfate	before	vehicle	5	50	500		after	vehicle	5	50	500
		53.2 %	49.1 %	12.4 %	1.55 %			56.5 %	54.6 %	21.3 %	6.17 %
		53.7 %	49.4 %	11.7 %	1.08 %			57.4 %	50.3 %	17.1 %	5.78 %
		56.0 %	51.0 %	12.5 %	1.08 %			57.7 %	52.1 %	17.2 %	5.95 %
		56.9 %	53.3 %	12.2 %	1.53 %			58.5 %	51.5 %	17.1 %	5.51 %
		55.0 %	51.2 %	14.3 %	1.34 %			57.5 %	54.6 %	22.4 %	5.65 %
		56.9 %	49.5 %	14.5 %	1.26 %			57.9 %	54.1 %	23.4 %	2.74 %
