# Supplementary material for: Sulfated glycosaminoglycans inhibit LCMV entry and modulate antiviral immunity and pathology
Source: EMBO Mol Med. 2026 Feb 23;18(4):1235–64. doi: 10.1038/s44321-026-00387-8 (PMC13083911; doi:10.1038/s44321-026-00387-8)
Supplement: Supplementary file 5 — Source data Fig. 3 [file 44321_2026_387_MOESM5_ESM.zip › Fig. 3/Fig. 3G/Fig. 3G.xlsx]

## Sheet: Sheet1
Samples	Area
150K-D-5-GP-AB-1	3367.52
150K-D-5-GP-AB-2	3862.2
150K-D-5-GP-AB-3	5605.12
150K-D-5-GP-AB-4	3348.15
150K-D-50-GP-AB-1	2990.74
150K-D-50-GP-AB-2	3631.56
150K-D-50-GP-AB-3	3181.4
150K-D-50-GP-AB-4	3792.95
150K-D-500-GP-AB-1	3732.76
150K-D-500-GP-AB-2	3789.44
150K-D-500-GP-AB-3	3210.05
150K-D-500-GP-AB-4	4742.73
150K-DS-5-GP-AB-1	1132.4
150K-DS-5-GP-AB-2	1484.45
150K-DS-5-GP-AB-3	1088.5
150K-DS-5-GP-AB-4	1524.02
150K-DS-50-GP-AB-1	1607.91
150K-DS-50-GP-AB-2	1782.7
150K-DS-50-GP-AB-3	608.454
150K-DS-50-GP-AB-4	563.727
150K-DS-500-GP-AB-1	929.583
150K-DS-500-GP-AB-2	805.089
150K-DS-500-GP-AB-3	715.016
150K-DS-500-GP-AB-4	1013.27
150K-MEDIA-GP-AB-1	3014.86
150K-MEDIA-GP-AB-2	3153.57
150K-MEDIA-GP-AB-3	6238.1
150K-MEDIA-GP-AB-4	3787.18
