# Supplementary material for: Sulfated glycosaminoglycans inhibit LCMV entry and modulate antiviral immunity and pathology
Source: EMBO Mol Med. 2026 Feb 23;18(4):1235–64. doi: 10.1038/s44321-026-00387-8 (PMC13083911; doi:10.1038/s44321-026-00387-8)
Supplement: Supplementary file 6 — Source data Fig. 4 [file 44321_2026_387_MOESM6_ESM.zip]

Archive with 6 entries (4 files):
- Fig. 4/
- __MACOSX/._Fig. 4
- Fig. 4/Fig. 4A-B/
- __MACOSX/Fig. 4/._Fig. 4A-B
- Fig. 4/Fig. 4A-B/Fig. 4A-B.xlsx
- __MACOSX/Fig. 4/Fig. 4A-B/._Fig. 4A-B.xlsx
