# Supplementary material for: Sulfated glycosaminoglycans inhibit LCMV entry and modulate antiviral immunity and pathology
Source: EMBO Mol Med. 2026 Feb 23;18(4):1235–64. doi: 10.1038/s44321-026-00387-8 (PMC13083911; doi:10.1038/s44321-026-00387-8)
Supplement: Supplementary file 6 — Source data Fig. 4 [file 44321_2026_387_MOESM6_ESM.zip › Fig. 4/Fig. 4A-B/Fig. 4A-B.xlsx]

## Sheet: Fig. 3A-B
A	MC57
	24h			wt								h155y
	vehicle			39.6 %	39.2 %	38.9 %	39.3 %	39.7 %	40.2 %			43.6 %	44.8 %	44.9 %	39.7 %	40.7 %	39.4 %
	0.05			41.0 %	38.6 %	39.6 %	39.2 %	39.4 %	39.7 %			45.7 %	43.7 %	43.9 %	39.3 %	38.9 %	35.2 %
	0.5			35.9 %	36.7 %	37.6 %	38.4 %	36.2 %	41.2 %			39.2 %	36.6 %	38.8 %	39.3 %	42.2 %	34.8 %
	5			20.8 %	18.7 %	20.1 %	15.6 %	14.6 %	14.0 %			28.8 %	30.4 %	31.8 %	24.2 %	23.6 %	22.1 %
	50			2.95 %	2.40 %	2.14 %	2.25 %	1.86 %	2.35 %			27.6 %	29.8 %	26.1 %	16.8 %	16.5 %	18.1 %
	500			0.84 %	0.86 %	0.78 %	0.67 %	0.79 %	0.86 %			13.9 %	13.3 %	16.3 %	7.22 %	7.40 %	8.43 %
	5000			0.64 %	0.56 %	0.99 %	0.85 %	0.77 %	0.83 %			1.23 %	0.91 %	1.33 %	0.82 %	0.83 %	0.67 %
B	BHK
	24h			wt								h155y
	vehicle			82.7 %	82.5 %	80.0 %	80.0 %	77.5 %	78.1 %			75.5 %	74.5 %	78.2 %	79.4 %	79.0 %	76.1 %
	0.05			79.9 %	83.6 %	83.9 %	79.0 %	78.6 %	79.3 %			78.0 %	77.5 %	78.3 %	77.6 %	76.7 %	76.3 %
	0.5			84.4 %	84.1 %	84.7 %	78.5 %	79.6 %	79.7 %			79.0 %	79.5 %	79.7 %	76.9 %	77.7 %	77.4 %
	5			76.3 %	71.0 %	73.7 %	82.0 %	79.9 %	77.6 %			81.1 %	79.6 %	81.4 %	78.8 %	78.6 %	80.6 %
	50			34.4 %	37.9 %	34.6 %	34.3 %	34.3 %	35.0 %			69.0 %	69.3 %	69.6 %	76.1 %	74.9 %	72.8 %
	500			1.53 %	1.18 %	0.98 %	1.29 %	1.61 %	1.35 %			24.5 %	24.1 %	23.3 %	21.3 %	21.3 %	19.9 %
	5000			0.93 %	0.78 %	1.00 %	1.11 %	1.28 %	1.17 %			0.76 %	0.75 %	0.93 %	0.94 %	0.95 %	1.06 %
