# Supplementary material for: Sulfated glycosaminoglycans inhibit LCMV entry and modulate antiviral immunity and pathology
Source: EMBO Mol Med. 2026 Feb 23;18(4):1235–64. doi: 10.1038/s44321-026-00387-8 (PMC13083911; doi:10.1038/s44321-026-00387-8)
Supplement: Supplementary file 7 — Source data Fig. 5 [file 44321_2026_387_MOESM7_ESM.zip]

Archive with 40 entries (35 files):
- Fig. 5/
- __MACOSX/._Fig. 5
- Fig. 5/Fig. 5D-F.xlsx
- __MACOSX/Fig. 5/._Fig. 5D-F.xlsx
- Fig. 5/Fig. 5H/
- __MACOSX/Fig. 5/._Fig. 5H
- Fig. 5/Fig. 5G/
- __MACOSX/Fig. 5/._Fig. 5G
- Fig. 5/Fig. 5B/
- __MACOSX/Fig. 5/._Fig. 5B
- Fig. 5/Fig. 5C/
- __MACOSX/Fig. 5/._Fig. 5C
- Fig. 5/Fig. 5H/Fig. 5H.xlsx
- __MACOSX/Fig. 5/Fig. 5H/._Fig. 5H.xlsx
- Fig. 5/Fig. 5G/Fig. 5G.xlsx
- __MACOSX/Fig. 5/Fig. 5G/._Fig. 5G.xlsx
- Fig. 5/Fig. 5B/Fig. 5B.xlsx
- __MACOSX/Fig. 5/Fig. 5B/._Fig. 5B.xlsx
- Fig. 5/Fig. 5C/Fig.5C ds lcmv np.tif
- __MACOSX/Fig. 5/Fig. 5C/._Fig.5C ds lcmv np.tif
- Fig. 5/Fig. 5C/Fig.5C ds cd169.tif
- __MACOSX/Fig. 5/Fig. 5C/._Fig.5C ds cd169.tif
- Fig. 5/Fig. 5C/Fig.5C vehicle merged.tif
- __MACOSX/Fig. 5/Fig. 5C/._Fig.5C vehicle merged.tif
- Fig. 5/Fig. 5C/Fig.5C vehicle DAPI.tif
- __MACOSX/Fig. 5/Fig. 5C/._Fig.5C vehicle DAPI.tif
- Fig. 5/Fig. 5C/Fig.5C vehicle cd169.tif
- __MACOSX/Fig. 5/Fig. 5C/._Fig.5C vehicle cd169.tif
- Fig. 5/Fig. 5C/Fig.5C ds f480.tif
- __MACOSX/Fig. 5/Fig. 5C/._Fig.5C ds f480.tif
- Fig. 5/Fig. 5C/Fig.5C vehicle lcmv np.tif
- __MACOSX/Fig. 5/Fig. 5C/._Fig.5C vehicle lcmv np.tif
- Fig. 5/Fig. 5C/Fig. 5C_all.pdf
- __MACOSX/Fig. 5/Fig. 5C/._Fig. 5C_all.pdf
- Fig. 5/Fig. 5C/Fig.5C vehicle f480.tif
- __MACOSX/Fig. 5/Fig. 5C/._Fig.5C vehicle f480.tif
- Fig. 5/Fig. 5C/Fig.5C ds merged.tif
- __MACOSX/Fig. 5/Fig. 5C/._Fig.5C ds merged.tif
- Fig. 5/Fig. 5C/Fig.5C ds DAPI.tif
- __MACOSX/Fig. 5/Fig. 5C/._Fig.5C ds DAPI.tif
