# Supplementary material for: Sulfated glycosaminoglycans inhibit LCMV entry and modulate antiviral immunity and pathology
Source: EMBO Mol Med. 2026 Feb 23;18(4):1235–64. doi: 10.1038/s44321-026-00387-8 (PMC13083911; doi:10.1038/s44321-026-00387-8)
Supplement: Supplementary file 7 — Source data Fig. 5 [file 44321_2026_387_MOESM7_ESM.zip › Fig. 5/Fig. 5D-F.xlsx]

## Sheet: D
SPLEEN
	vehicle			+ Dextran Sulphate
	14.67			1.5
	9.82			1.37
	19.02			3.38
	19.53			1.56
	14.33			4
	14.13			1.01
	8.96			1.19
	12.3			2.62

## Sheet: E
VL4 & CD169 co-localization			SPLEEN
	vehicle			+ Dextran Sulphate
	0.65			0.33
	0.64			0.3
	0.57			0.42
	0.78			0.48
	0.61			0.37
	0.63			0.35
	0.6			0.4
	0.69			0.52

## Sheet: F
SPLEEN
	vehicle			+ Dextran Sulphate
	21.36			12.06
	10.35			29.4
	18.85			14.58
	22.24			13.02
	10.51			32.39
	15.38			16.39
	20.14			10.51
	15.16			10.74
