# Supplementary material for: Sulfated glycosaminoglycans inhibit LCMV entry and modulate antiviral immunity and pathology
Source: EMBO Mol Med. 2026 Feb 23;18(4):1235–64. doi: 10.1038/s44321-026-00387-8 (PMC13083911; doi:10.1038/s44321-026-00387-8)
Supplement: Supplementary file 7 — Source data Fig. 5 [file 44321_2026_387_MOESM7_ESM.zip › Fig. 5/Fig. 5H/Fig. 5H.xlsx]

## Sheet: Liver
Sample	ACTB	usp18	ifit3	ifi47	mx1	socs1	lcmv gp	lcmv np	lcmv z
vehicle	13.5383	17.9611	11.9166	15.7647	15.0257	22.8797	22.0452	18.3821	18.6557
	13.3666	17.4468	11.4213	14.6375	14.8043	22.6828	21.4733	18.4288	18.6756
	13.3888	17.3383	11.3868	15.4111	15.0076	23.1005	21.5044	18.6678	18.9488
	13.02	17.2359	11.236	15.5739	14.8555	22.7566	21.6252	18.9254	19.0369
	13.484	17.4839	10.8843	15.2018	15.0966	21.8073	21.5185	19.0301	19.264
DS	19.9482	Undetermined	24.2264	35.7395	25.5076	30.1201	35.7428	37.9526	Undetermined
	20.4261	Undetermined	21.3912	39.0081	31.5239	32.6379	Undetermined	Undetermined	Undetermined
	19.7456	34.1292	22.2198	35.1239	33.3197	32.7081	Undetermined	37.9077	39.3959
	19.67	34.7765	20.7498	30.7988	27.8479	30.3815	Undetermined	35.8368	36.3111
	19.7776	35.7146	18.7885	36.298	32.2338	29.9043	Undetermined	Undetermined	36.8469
delta Ct	ACTB	usp18	ifit3	ifi47	mx1	socs1	lcmv gp	lcmv np	lcmv z
vehicle	0	4.42278	-1.6217	2.22645	1.48745	9.34138	8.50694	4.8438	5.11746
	0	4.08023	-1.94531	1.27087	1.43774	9.31618	8.10672	5.06217	5.30905
	0	3.94951	-2.00198	2.02224	1.61874	9.71173	8.11559	5.27902	5.55999
	0	4.21594	-1.78401	2.5539	1.83554	9.73661	8.60522	5.90544	6.01691
	0	3.99996	-2.59969	1.71782	1.61267	8.32327	8.03448	5.5461	5.78005
DS	0	#VALUE!	4.27826	15.7913	5.55942	10.172	15.7947	18.0044	#VALUE!
	0	#VALUE!	0.96513	18.582	11.0978	12.2118	#VALUE!	#VALUE!	#VALUE!
	0	14.3837	2.4742	15.3783	13.5741	12.9625	#VALUE!	18.1621	19.6503
	0	15.1065	1.07988	11.1288	8.17789	10.7115	#VALUE!	16.1669	16.6412
	0	15.937	-0.989043	16.5204	12.4562	10.1267	#VALUE!	#VALUE!	17.0693
normalised to ACTB	ACTB	usp18	ifit3	ifi47	mx1	socs1	lcmv gp	lcmv np	lcmv z
vehicle	1	0.0466241	3.07737	0.213684	0.356642	0.00154157	0.00274887	0.0348234	0.0288066
	1	0.0591193	3.85122	0.41441	0.369146	0.00156873	0.00362771	0.0299319	0.0252242
	1	0.0647262	4.00549	0.246175	0.32562	0.00119255	0.00360549	0.0257547	0.0211971
	1	0.0538116	3.44383	0.170294	0.280187	0.00117216	0.00256785	0.0166834	0.015443
	1	0.0625017	6.06158	0.304007	0.326993	0.00312209	0.003814	0.0214021	0.0181983
DS	1	#VALUE!	0.0515365	1.76336e-05	0.0212055	0.000866829	1.75926e-05	3.8031e-06	#VALUE!
	1	#VALUE!	0.512232	2.54844e-06	0.000456277	0.000210805	#VALUE!	#VALUE!	#VALUE!
	1	4.6783e-05	0.179966	2.34785e-05	8.19965e-05	0.000125281	#VALUE!	3.40921e-06	1.21527e-06
	1	2.83452e-05	0.473068	0.000446567	0.00345311	0.00059636	#VALUE!	1.35921e-05	9.78393e-06
	1	1.59393e-05	1.98487	1.06379e-05	0.000177956	0.000894428	#VALUE!	#VALUE!	7.27142e-06

## Sheet: Spleen 
Sample	ACTB	usp18	ifit3	ifi47	mx1	socs1	lcmv gp	lcmv np	lcmv z
vehicle	12.6196	16.2535	13.5313	14.6045	16.0169	21.0214	15.6271	14.6343	15.4965
	12.9826	16.5144	13.4733	15.1544	16.1239	21.395	15.6436	14.8869	14.9015
	12.7166	16.1776	13.501	14.4153	16.011	21.589	16.0196	14.8447	15.6609
	13.243	16.6691	14.1346	15.6591	16.7512	21.7282	16.1647	14.9034	15.8579
	12.4904	16.6166	13.3722	15.4703	16.408	21.1268	16.2487	18.5055	16.1967
DS	17.0485	22.5281	18.5752	20.886	20.502	25.77	35.8214	22.8759	21.6025
	17.1682	21.6109	18.3147	20.8971	21.0316	25.8986	31.709	22.2907	21.8246
	17.089	21.5285	18.1862	20.5694	20.8848	25.1636	31.637	22.1525	21.3786
	16.9897	22.0221	18.702	20.3404	20.9619	25.3974	31.9218	21.4402	21.235
	16.5052	22.0012	18.1833	20.4929	20.3719	25.0777	33.9488	23.031	21.3316
delta Ct	ACTB	usp18	ifit3	ifi47	mx1	socs1	lcmv gp	lcmv np	lcmv z
vehicle	0	3.63396	0.911744	1.98492	3.3973	8.40186	3.00753	2.01476	2.87693
	0	3.53175	0.490634	2.17179	3.14127	8.41232	2.66098	1.90424	1.91888
	0	3.46099	0.784314	1.69867	3.29435	8.87233	3.30297	2.12801	2.94429
	0	3.42618	0.891686	2.41616	3.50821	8.48521	2.92176	1.66043	2.61494
	0	4.12621	0.88184	2.97994	3.91768	8.63649	3.75836	6.01518	3.70633
DS	0	5.47956	1.52671	3.83755	3.45345	8.72151	18.7728	5.82738	4.55398
	0	4.44274	1.14648	3.72891	3.86342	8.73035	14.5408	5.12254	4.65644
	0	4.43951	1.09727	3.48044	3.79579	8.07459	14.548	5.06357	4.2896
	0	5.0324	1.71228	3.35072	3.97224	8.40774	14.9321	4.45057	4.24531
	0	5.49602	1.67812	3.98768	3.86677	8.57257	17.4436	6.5258	4.82642
normalised to ACTB	ACTB	usp18	ifit3	ifi47	mx1	socs1	lcmv gp	lcmv np	lcmv z
vehicle	1	0.0805508	0.531542	0.252627	0.0949095	0.00295657	0.12435	0.247456	0.136131
	1	0.0864642	0.711712	0.221936	0.11334	0.00293522	0.158112	0.267156	0.26446
	1	0.090811	0.580628	0.308069	0.10193	0.00213384	0.101323	0.228774	0.129921
	1	0.093029	0.538984	0.187354	0.0878869	0.0027906	0.131966	0.316346	0.163239
	1	0.0572647	0.542675	0.12675	0.0661701	0.0025128	0.0738961	0.0154614	0.0766099
DS	1	0.0224124	0.347069	0.0699493	0.0912869	0.002369	2.23259e-06	0.017611	0.0425711
	1	0.0459835	0.451725	0.0754197	0.0687059	0.00235452	4.19545e-05	0.0287053	0.0396527
	1	0.0460865	0.467401	0.0895949	0.0720034	0.00370942	4.17453e-05	0.029903	0.0511332
	1	0.030556	0.305176	0.098024	0.0637144	0.00294455	3.19876e-05	0.0457348	0.0527272
	1	0.0221581	0.312489	0.0630358	0.0685466	0.00262663	5.60977e-06	0.0108527	0.0352453
