# Supplementary material for: Sulfated glycosaminoglycans inhibit LCMV entry and modulate antiviral immunity and pathology
Source: EMBO Mol Med. 2026 Feb 23;18(4):1235–64. doi: 10.1038/s44321-026-00387-8 (PMC13083911; doi:10.1038/s44321-026-00387-8)
Supplement: Supplementary file 7 — Source data Fig. 5 [file 44321_2026_387_MOESM7_ESM.zip › Fig. 5/Fig. 5G/Fig. 5G.xlsx]

## Sheet: Sheet1
		vehicle					DS
	pg/ml	93435.7	105650	91221.4	91721.4	89221.4	29078.6	13650	24578.6	17578.6	18650
		140500	96038.5	162423	98038.5	179115	62269.2	27038.5	39192.3	38807.7	31192.3
