# Supplementary material for: Sulfated glycosaminoglycans inhibit LCMV entry and modulate antiviral immunity and pathology
Source: EMBO Mol Med. 2026 Feb 23;18(4):1235–64. doi: 10.1038/s44321-026-00387-8 (PMC13083911; doi:10.1038/s44321-026-00387-8)
Supplement: Supplementary file 8 — Source data Fig. 6 [file 44321_2026_387_MOESM8_ESM.zip]

Archive with 36 entries (27 files):
- Fig. 6/
- __MACOSX/._Fig. 6
- Fig. 6/Fig. 6C-D/
- __MACOSX/Fig. 6/._Fig. 6C-D
- Fig. 6/Fig. 6G/
- __MACOSX/Fig. 6/._Fig. 6G
- Fig. 6/Fig. 6I/
- __MACOSX/Fig. 6/._Fig. 6I
- Fig. 6/Fig. 6H/
- __MACOSX/Fig. 6/._Fig. 6H
- Fig. 6/Fig. 6A/
- __MACOSX/Fig. 6/._Fig. 6A
- Fig. 6/Fig. 6F/
- __MACOSX/Fig. 6/._Fig. 6F
- Fig. 6/Fig. 6J/
- __MACOSX/Fig. 6/._Fig. 6J
- Fig. 6/Fig. 6B/
- __MACOSX/Fig. 6/._Fig. 6B
- Fig. 6/Fig. 6C-D/Fig. 6C.pdf
- __MACOSX/Fig. 6/Fig. 6C-D/._Fig. 6C.pdf
- Fig. 6/Fig. 6C-D/Fig. 6D.xls
- __MACOSX/Fig. 6/Fig. 6C-D/._Fig. 6D.xls
- Fig. 6/Fig. 6G/Fig. 6G.xlsx
- __MACOSX/Fig. 6/Fig. 6G/._Fig. 6G.xlsx
- Fig. 6/Fig. 6I/Fig. 6I.xlsx
- __MACOSX/Fig. 6/Fig. 6I/._Fig. 6I.xlsx
- Fig. 6/Fig. 6H/Fig. 6H.xlsx
- __MACOSX/Fig. 6/Fig. 6H/._Fig. 6H.xlsx
- Fig. 6/Fig. 6A/Fig. 6A.xlsx
- __MACOSX/Fig. 6/Fig. 6A/._Fig. 6A.xlsx
- Fig. 6/Fig. 6F/Fig. 6F.xlsx
- __MACOSX/Fig. 6/Fig. 6F/._Fig. 6F.xlsx
- Fig. 6/Fig. 6J/Fig. 6J.xlsx
- __MACOSX/Fig. 6/Fig. 6J/._Fig. 6J.xlsx
- Fig. 6/Fig. 6B/Fig. 6B.pdf
- __MACOSX/Fig. 6/Fig. 6B/._Fig. 6B.pdf
