# Supplementary material for: Sulfated glycosaminoglycans inhibit LCMV entry and modulate antiviral immunity and pathology
Source: EMBO Mol Med. 2026 Feb 23;18(4):1235–64. doi: 10.1038/s44321-026-00387-8 (PMC13083911; doi:10.1038/s44321-026-00387-8)
Supplement: Supplementary file 8 — Source data Fig. 6 [file 44321_2026_387_MOESM8_ESM.zip › Fig. 6/Fig. 6C-D/Fig. 6D.xls]

## Sheet: Fig. 6D
ratio 10
	ctrl	LCMV	D 5000	D 500	D 50	D 5	D 0.5	D 0.05	DS 5000	DS 500	DS 50	DS 5	DS 0.5	DS 0.05
IFNg	1.23 %	80.6 %	75.7 %	76.9 %	75.1 %	75.7 %	75.0 %	74.1 %	0.69 %	0.64 %	15.0 %	66.0 %	73.3 %	75.7 %
	1.85 %	81.8 %	81.5 %	81.2 %	81.9 %	81.1 %	79.5 %	77.4 %	0.63 %	0.49 %	14.4 %	69.2 %	72.7 %	77.4 %
	1.19 %	80.9 %	78.8 %	80.1 %	76.7 %	76.7 %	78.3 %	78.4 %	0.69 %	0.35 %	14.2 %	66.7 %	73.4 %	77.6 %

## Sheet: Sheet0
	Lymphocytes/Single Cells/live, Comp-FSC-A subset/CD8, Comp-FSC-A subset/IFNg, CD8 subset | Freq. of Parent
mouse_001_1,3a,10_Dextran Sulfate_001_009.fcs	0.69 %
mouse_001_1,3a,10_Dextran Sulfate_002_010.fcs	0.64 %
mouse_001_1,3a,10_Dextran Sulfate_003_011.fcs	15.0 %
mouse_001_1,3a,10_Dextran Sulfate_004_012.fcs	66.0 %
mouse_001_1,3a,10_Dextran Sulfate_005_013.fcs	73.3 %
mouse_001_1,3a,10_Dextran Sulfate_006_014.fcs	75.7 %
mouse_001_1,3a,10_Dextran_001_003.fcs	75.7 %
mouse_001_1,3a,10_Dextran_002_004.fcs	76.9 %
mouse_001_1,3a,10_Dextran_003_005.fcs	75.1 %
mouse_001_1,3a,10_Dextran_004_006.fcs	75.7 %
mouse_001_1,3a,10_Dextran_005_007.fcs	75.0 %
mouse_001_1,3a,10_Dextran_006_008.fcs	74.1 %
mouse_001_1,3a,10_LCMV_001.fcs	80.6 %
mouse_001_1,3a,10_ctrl_002.fcs	1.23 %
mouse_002_1,3a,10_Dextran Sulfate_001_023.fcs	0.63 %
mouse_002_1,3a,10_Dextran Sulfate_002_024.fcs	0.49 %
mouse_002_1,3a,10_Dextran Sulfate_003_025.fcs	14.4 %
mouse_002_1,3a,10_Dextran Sulfate_004_026.fcs	69.2 %
mouse_002_1,3a,10_Dextran Sulfate_005_027.fcs	72.7 %
mouse_002_1,3a,10_Dextran Sulfate_006_028.fcs	77.4 %
mouse_002_1,3a,10_Dextran_001_017.fcs	81.5 %
mouse_002_1,3a,10_Dextran_002_018.fcs	81.2 %
mouse_002_1,3a,10_Dextran_003_019.fcs	81.9 %
mouse_002_1,3a,10_Dextran_004_020.fcs	81.1 %
mouse_002_1,3a,10_Dextran_005_021.fcs	79.5 %
mouse_002_1,3a,10_Dextran_006_022.fcs	77.4 %
mouse_002_1,3a,10_LCMV_015.fcs	81.8 %
mouse_002_1,3a,10_ctrl_016.fcs	1.85 %
mouse_003_1,3a,10_Dextran Sulfate_001_037.fcs	0.69 %
mouse_003_1,3a,10_Dextran Sulfate_002_038.fcs	0.35 %
mouse_003_1,3a,10_Dextran Sulfate_003_039.fcs	14.2 %
mouse_003_1,3a,10_Dextran Sulfate_004_040.fcs	66.7 %
mouse_003_1,3a,10_Dextran Sulfate_005_041.fcs	73.4 %
mouse_003_1,3a,10_Dextran Sulfate_006_042.fcs	77.6 %
mouse_003_1,3a,10_Dextran_001_031.fcs	78.8 %
mouse_003_1,3a,10_Dextran_002_032.fcs	80.1 %
mouse_003_1,3a,10_Dextran_003_033.fcs	76.7 %
mouse_003_1,3a,10_Dextran_004_034.fcs	76.7 %
mouse_003_1,3a,10_Dextran_005_035.fcs	78.3 %
mouse_003_1,3a,10_Dextran_006_036.fcs	78.4 %
mouse_003_1,3a,10_LCMV_029.fcs	80.9 %
mouse_003_1,3a,10_ctrl_030.fcs	1.19 %
