# Supplementary material for: Sulfated glycosaminoglycans inhibit LCMV entry and modulate antiviral immunity and pathology
Source: EMBO Mol Med. 2026 Feb 23;18(4):1235–64. doi: 10.1038/s44321-026-00387-8 (PMC13083911; doi:10.1038/s44321-026-00387-8)
Supplement: Supplementary file 8 — Source data Fig. 6 [file 44321_2026_387_MOESM8_ESM.zip › Fig. 6/Fig. 6G/Fig. 6G.xlsx]

## Sheet: blood
					absolute count						DS			vehicle
	Lymphocytes/Single Cells/CD19, CD8_4 subset/tet, CD8_4 subset/Q1: IL7R- , KLRG1+ (slec) | Count	Lymphocytes/Single Cells/CD19, CD8_4 subset/tet, CD8_4 subset/Q3: IL7R+ , KLRG1- (mepc) | Count	Beads/Beads (pure) | Count		slec	mpec				gp33
blood_gp33_DS_nn_004.fcs	134	30	4987		13434.9	3007.82				slec	13434.9	16015.3	15926.6	107532	111655	46727.6
blood_gp33_DS_007.fcs	109	28	3403		16015.3	4114.02				mpec	3007.82	4114.02	20142.4	23290.4	23215.4	6928.07
blood_gp33_DS_63_006.fcs	170	215	5337		15926.6	20142.4
blood_gp33_nn_001.fcs	651	141	3027		107532	23290.4				np396
blood_gp33_001_008.fcs	707	147	3166		111655	23215.4				slec	5758.16	11936.3	9201.32	3578.1	7593.01	7913.44
blood_gp33_62_003.fcs	317	47	3392		46727.6	6928.07				mpec	2966.32	9283.82	4232.61	2800.25	3416.86	4037.47
blood_np396_DS_nn_012.fcs	66	34	5731		5758.16	2966.32
blood_np396_DS_015.fcs	54	42	2262		11936.3	9283.82
blood_np396_DS_63_014.fcs	50	23	2717		9201.32	4232.61
blood_np396_nn_009.fcs	23	18	3214		3578.1	2800.25
blood_np396_001_016.fcs	40	18	2634		7593.01	3416.86
blood_np396_62_011.fcs	49	25	3096		7913.44	4037.47
					absolute count					ctrl				DS.
	Lymphocytes/Single Cells/CD19, CD8_4 subset/tet, CD8_4 subset/Q1: IL7R- , KLRG1+ (slec) | Count	Lymphocytes/Single Cells/CD19, CD8_4 subset/tet, CD8_4 subset/Q3: IL7R+ , KLRG1- (mepc) | Count	Beads/Beads (pure) | Count		slec	mpec			gp33
blood_gp33_DS_L_008.fcs	154	170	4044		19040.6	21018.8			slec	122809	159518	131984	191956	3870.51	7708.82	19040.6	53208.6
blood_gp33_DS_R_007.fcs	79	92	5124		7708.82	8977.36			mpec	18500.5	20028.4	16295.5	42508.6	1970.44	8977.36	21018.8	12566.8
blood_gp33_DS_nn_006.fcs	55	28	7105		3870.51	1970.44
blood_gp33_DS_86_010.fcs	398	94	3740		53208.6	12566.8			np396
blood_gp33_ctrl_L_003.fcs	900	113	2821		159518	20028.4			slec	33676.7	33096.1	28462.3	30137.4	591.916	3239.99	3460.69	17318.8
blood_gp33_ctrl_nn_001.fcs	1009	152	4108		122809	18500.5			mpec	12018	7473.31	6776.74	7569.39	507.357	3124.28	3599.11	6093.65
blood_gp33_ctrl_67_004.fcs	1304	161	4940		131984	16295.5
blood_gp33_ctrl_87_005.fcs	1007	223	2623		191956	42508.6
blood_np396_DS_L_018.fcs	25	26	3612		3460.69	3599.11
blood_np396_DS_R_017.fcs	28	27	4321		3239.99	3124.28
blood_np396_DS_nn_016.fcs	7	6	5913		591.916	507.357
blood_np396_DS_86_020.fcs	108	38	3118		17318.8	6093.65
blood_np396_ctrl_L_013.fcs	279	63	4215		33096.1	7473.31
blood_np396_ctrl_R_012.fcs	340	146	6683		25437.7	10923.2
blood_np396_ctrl_67_014.fcs	231	55	4058		28462.3	6776.74
blood_np396_ctrl_87_015.fcs	215	54	3567		30137.4	7569.39

## Sheet: spleen
					absolute count						DS			vehicle
	Lymphocytes/Single Cells/CD19, CD8_4 subset/tet, CD8_4 subset/Q1: IL7R- , KLRG1+ (slec) | Count	Lymphocytes/Single Cells/CD19, CD8_4 subset/tet, CD8_4 subset/Q3: IL7R+ , KLRG1- (mepc) | Count	Beads/Beads (pure) | Count		slec	mpec				gp33
spleen_gp33_DS_nn_004.fcs	84	89	5278		42440.3	44966.5				slec	42440.3	61868.7	92983.2	490785	529136	298170
spleen_gp33_DS_007.fcs	98	86	4224		61868.7	54292.9				mpec	44966.5	54292.9	44195.7	208702	183624	80754.3
spleen_gp33_DS_63_006.fcs	162	77	4646		92983.2	44195.7
spleen_gp33_nn_001.fcs	729	310	3961		490785	208702				np396
spleen_gp33_001_008.fcs	706	245	3558		529136	183624				slec	82051.3	20307.8	18275.3	49832.9	95949.3	46842.3
spleen_gp33_62_003.fcs	336	91	3005		298170	80754.3				mpec	98461.5	31730.9	24367	49832.9	59742	44611.7
spleen_np396_DS_nn_012.fcs	10	12	325		82051.3	98461.5
spleen_np396_DS_015.fcs	32	50	4202		20307.8	31730.9
spleen_np396_DS_63_014.fcs	24	32	3502		18275.3	24367
spleen_np396_nn_009.fcs	82	82	4388		49832.9	49832.9
spleen_np396_001_016.fcs	53	33	1473		95949.3	59742
spleen_np396_62_011.fcs	42	40	2391		46842.3	44611.7
					absolute count					ctrl				DS.
	Lymphocytes/Single Cells/CD19, CD8_4 subset/tet, CD8_4 subset/Q1: IL7R- , KLRG1+ (slec) | Count	Lymphocytes/Single Cells/CD19, CD8_4 subset/tet, CD8_4 subset/Q3: IL7R+ , KLRG1- (mepc) | Count	Beads/Beads (pure) | Count		slec	mpec			gp33
spleen_gp33_DS_L_008.fcs	72	171	5769		33281.3	79043.2			slec	591821	275950	537856	961268	40049.1	30359.2	33281.3	102991
spleen_gp33_DS_R_007.fcs	86	138	7554		30359.2	48715.9			mpec	311728	119088	354802	555164	29470.1	48715.9	79043.2	100878
spleen_gp33_DS_nn_006.fcs	106	78	7058		40049.1	29470.1
spleen_gp33_DS_86_010.fcs	195	191	5049		102991	100878			np396
spleen_gp33_ctrl_L_002.fcs	431	186	4165		275950	119088			slec	26526.2	52226.4	43196	53719	2288.66	7495.65	7542.98	706.028
spleen_gp33_ctrl_nn_001.fcs	767	404	3456		591821	311728			mpec	27306.4	23385	47570.2	75757.6	8391.74	17132.9	16417.1	9178.36
spleen_gp33_ctrl_67_004.fcs	999	659	4953		537856	354802
spleen_gp33_ctrl_87_005.fcs	819	473	2272		961268	555164
spleen_np396_DS_L_018.fcs	17	37	6010		7542.98	16417.1
spleen_np396_DS_R_017.fcs	21	48	7471		7495.65	17132.9
spleen_np396_DS_nn_016.fcs	6	22	6991		2288.66	8391.74
spleen_np396_DS_86_020.fcs	1	13	3777		706.028	9178.36
spleen_np396_ctrl_L_013.fcs	67	30	3421		52226.4	23385
spleen_np396_ctrl_nn_011.fcs	34	35	3418		26526.2	27306.4
spleen_np396_ctrl_67_014.fcs	79	87	4877		43196	47570.2
spleen_np396_ctrl_87_015.fcs	39	55	1936		53719	75757.6

## Sheet: liver
					absolute count						DS			vehicle
	Lymphocytes/Single Cells/CD19, CD8_4 subset/tet, CD8_4 subset/Q1: IL7R- , KLRG1+ (slec) | Count	Lymphocytes/Single Cells/CD19, CD8_4 subset/tet, CD8_4 subset/Q3: IL7R+ , KLRG1- (mepc) | Count	Beads/Beads (pure) | Count		slec	mpec				gp33
liver_gp33_DS_nn_004.fcs	21	25	7717		5442.53	6479.2				slec	5442.53	9402.91	11720	39992.3	37857.3	15780.4
liver_gp33_DS_007.fcs	10	10	2127		9402.91	9402.91				mpec	6479.2	9402.91	5068.1	22687.9	15521.5	8233.28
liver_gp33_DS_63_006.fcs	37	16	6314		11720	5068.1
liver_gp33_nn_001.fcs	104	59	5201		39992.3	22687.9				np396	nn		63	nn		62
liver_gp33_001_008.fcs	100	41	5283		37857.3	15521.5				slec	626.468	602.047	297.708	2068.68	6504.07	363.967
liver_gp33_62_003.fcs	69	36	8745		15780.4	8233.28				mpec	4072.04	3010.23	2083.95	9515.93	26016.3	4731.57
liver_np396_DS_nn_012.fcs	2	13	6385		626.468	4072.04
liver_np396_DS_015.fcs	1	5	3322		602.047	3010.23
liver_np396_DS_63_014.fcs	1	7	6718		297.708	2083.95
liver_np396_nn_009.fcs	5	23	4834		2068.68	9515.93
liver_np396_001_016.fcs	2	8	615		6504.07	26016.3
liver_np396_62_011.fcs	1	13	5495		363.967	4731.57
					absolute count					ctrl				DS.
	Lymphocytes/Single Cells/CD19, CD8_4 subset/tet, CD8_4 subset/Q1: IL7R- , KLRG1+ (slec) | Count	Lymphocytes/Single Cells/CD19, CD8_4 subset/tet, CD8_4 subset/Q3: IL7R+ , KLRG1- (mepc) | Count	Beads/Beads (pure) | Count		slec	mpec			gp33
liver_gp33_DS_L_008.fcs	43	60	4725		18201.1	25396.8			slec	137309	58390.2	97826.1	222905	12531.3	17340.2	18201.1	18458.2
liver_gp33_DS_R_007.fcs	59	61	6805		17340.2	17928			mpec	71663	44747.6	60640.7	130759	18797	17928	25396.8	7238.51
liver_gp33_DS_nn_006.fcs	40	60	6384		12531.3	18797
liver_gp33_DS_86_010.fcs	51	20	5526		18458.2	7238.51			np396
liver_gp33_ctrl_L_003.fcs	107	82	3665		58390.2	44747.6			slec	9025.75	7884.97	8979.21	13444	1813.24	2011.31	5813.95	7763.98
liver_gp33_ctrl_nn_001.fcs	251	131	3656		137309	71663			mpec	38757.6	32467.5	19848.8	30842.2	8807.15	7542.43	7523.94	6728.78
liver_gp33_ctrl_67_004.fcs	171	106	3496		97826.1	60640.7
liver_gp33_ctrl_87_005.fcs	254	149	2279		222905	130759
liver_np396_DS_L_018.fcs	17	22	5848		5813.95	7523.94
liver_np396_DS_R_017.fcs	8	30	7955		2011.31	7542.43
liver_np396_DS_nn_016.fcs	7	34	7721		1813.24	8807.15
liver_np396_DS_86_020.fcs	15	13	3864		7763.98	6728.78
liver_np396_ctrl_L_013.fcs	17	70	4312		7884.97	32467.5
liver_np396_ctrl_nn_011.fcs	17	73	3767		9025.75	38757.6
liver_np396_ctrl_67_014.fcs	19	42	4232		8979.21	19848.8
liver_np396_ctrl_87_015.fcs	17	39	2529		13444	30842.2
