# Supplementary material for: Sulfated glycosaminoglycans inhibit LCMV entry and modulate antiviral immunity and pathology
Source: EMBO Mol Med. 2026 Feb 23;18(4):1235–64. doi: 10.1038/s44321-026-00387-8 (PMC13083911; doi:10.1038/s44321-026-00387-8)
Supplement: Supplementary file 8 — Source data Fig. 6 [file 44321_2026_387_MOESM8_ESM.zip › Fig. 6/Fig. 6I/Fig. 6I.xlsx]

## Sheet: Sheet1
						multiplied by dilution
	dilution	GOT (AST)	GPT (ALT)			GOT (AST)	GPT (ALT)
vehicle	2x	83	35			166	70
	1x	427	479			427	479
	1x	306	360			306	360
DS	1x	650	588			650	588
	1x	678	587			678	587
	1x	853	336			853	336
vehicle	4x	86	23			344	92
	4x	63	18			252	72
	4x	56	16			224	64
	4x	82	22			328	88
DS	2x	572	478			1144	956
	4x	272	130			1088	520
	4x	242	58			968	232
	4x	158	38			632	152
