# Supplementary material for: Sulfated glycosaminoglycans inhibit LCMV entry and modulate antiviral immunity and pathology
Source: EMBO Mol Med. 2026 Feb 23;18(4):1235–64. doi: 10.1038/s44321-026-00387-8 (PMC13083911; doi:10.1038/s44321-026-00387-8)
Supplement: Supplementary file 8 — Source data Fig. 6 [file 44321_2026_387_MOESM8_ESM.zip › Fig. 6/Fig. 6H/Fig. 6H.xlsx]

## Sheet: blood
					absolute count						DS			vehicle
	Lymphocytes/Single Cells/CD8+/Ifng, CD8 subset | Count	Beads/Pure beads | Count			IFNg					IFNg
blood_ctrl_cd8_DS_R_013.fcs	77	4548			8465.26					ctrl	8465.26	9700.48	9328.81	8405.38	13651.1	11201.9
blood_ctrl_cd8_DS_nn_012.fcs	57	2938			9700.48					gp33	22930.8	35245.7	32688.5	38357.1	42863	53356.8
blood_ctrl_cd8_DS_63_014.fcs	77	4127			9328.81					np396	12465.4	7483.51	8724.1	13292.4	13640.9	19487.6
blood_ctrl_cd8_R_010.fcs	70	4164			8405.38
blood_ctrl_cd8_nn_009.fcs	59	2161			13651.1
blood_ctrl_cd8_62_011.fcs	85	3794			11201.9
blood_gp33_cd8_DS_R_005.fcs	251	5473			22930.8
blood_gp33_cd8_DS_nn_004.fcs	317	4497			35245.7
blood_gp33_cd8_DS_63_006.fcs	196	2998			32688.5
blood_gp33_cd8_R_002.fcs	339	4419			38357.1
blood_gp33_cd8_nn_001.fcs	421	4911			42863
blood_gp33_cd8_62_003.fcs	577	5407			53356.8
blood_np396_cd8_DS_R_021.fcs	117	4693			12465.4
blood_np396_cd8_DS_nn_020.fcs	59	3942			7483.51
blood_np396_cd8_DS_63_022.fcs	80	4585			8724.1
blood_np396_cd8_R_018.fcs	117	4401			13292.4
blood_np396_cd8_nn_017.fcs	136	4985			13640.9
blood_np396_cd8_62_019.fcs	143	3669			19487.6
					absolute count					vehicle				DS.
	Lymphocytes/Single Cells/CD8+/Ifng, CD8 subset | Count	Beads/Pure beads | Count			IFNg				IFNg
blood_ctrl_cd8_DS_L_008.fcs	9	2266			1985.88				nc	6120.78	4969.54	3711.72	4636.23	2027.81	3971.66	1985.88	6022.24
blood_ctrl_cd8_DS_R_007.fcs	37	4658			3971.66				gp33	60501.4	65185.8	41286.6	74723	5265.53	13194.6	15043.6	19878.3
blood_ctrl_cd8_DS_nn_006.fcs	21	5178			2027.81				np396	11834.3	16165.2	12483.9	15729.3	3587.61	7503.95	4791.89	6531.45
blood_ctrl_cd8_DS_86_010.fcs	39	3238			6022.24
blood_ctrl_cd8_ctrl_L_003.fcs	31	3119			4969.54
blood_ctrl_cd8_ctrl_nn_001.fcs	45	3676			6120.78
blood_ctrl_cd8_ctrl_67_004.fcs	24	3233			3711.72
blood_ctrl_cd8_ctrl_87_005.fcs	26	2804			4636.23
blood_gp33_cd8_DS_L_018.fcs	131	4354			15043.6
blood_gp33_cd8_DS_R_017.fcs	161	6101			13194.6
blood_gp33_cd8_DS_nn_016.fcs	70	6647			5265.53
blood_gp33_cd8_DS_86_020.fcs	183	4603			19878.3
blood_gp33_cd8_ctrl_L_012.fcs	807	6190			65185.8
blood_gp33_cd8_ctrl_nn_011.fcs	473	3909			60501.4
blood_gp33_cd8_ctrl_67_014.fcs	516	6249			41286.6
blood_gp33_cd8_ctrl_87_015.fcs	580	3881			74723
blood_np396_cd8_DS_L_028.fcs	35	3652			4791.89
blood_np396_cd8_DS_R_027.fcs	76	5064			7503.95
blood_np396_cd8_DS_nn_026.fcs	38	5296			3587.61
blood_np396_cd8_DS_86_030.fcs	38	2909			6531.45
blood_np396_cd8_ctrl_L_022.fcs	173	5351			16165.2
blood_np396_cd8_ctrl_nn_021.fcs	76	3211			11834.3
blood_np396_cd8_ctrl_67_024.fcs	116	4646			12483.9
blood_np396_cd8_ctrl_87_025.fcs	132	4196			15729.3

## Sheet: spleen
					absolute count				IFNg	DS			vehicle
	Lymphocytes/Single Cells/CD8+/Ifng, CD8 subset | Count	Beads/Pure beads | Count			IFNg				ctrl	46479	31800.8	49916.8	105331	387226	142631
spleen_ctrl_cd8_DS_R_013.fcs	91	5221			46479				gp33	192637	217085	296377	802834	1.02195e+06	731369
spleen_ctrl_cd8_DS_nn_012.fcs	83	6960			31800.8				np396	57850.8	51203.6	77222.9	415733	536118	322244
spleen_ctrl_cd8_DS_63_014.fcs	90	4808			49916.8
spleen_ctrl_cd8_R_010.fcs	164	4152			105331
spleen_ctrl_cd8_nn_009.fcs	97	668			387226
spleen_ctrl_cd8_62_011.fcs	158	2954			142631
spleen_gp33_cd8_DS_R_005.fcs	503	6963			192637
spleen_gp33_cd8_DS_nn_004.fcs	493	6056			217085
spleen_gp33_cd8_DS_63_006.fcs	820	7378			296377
spleen_gp33_cd8_R_002.fcs	1048	3481			802834
spleen_gp33_cd8_nn_001.fcs	2281	5952			1.02195e+06
spleen_gp33_cd8_62_003.fcs	1331	4853			731369
spleen_np396_cd8_DS_R_021.fcs	136	6269			57850.8
spleen_np396_cd8_DS_nn_020.fcs	113	5885			51203.6
spleen_np396_cd8_DS_63_022.fcs	156	5387			77222.9
spleen_np396_cd8_R_018.fcs	473	3034			415733
spleen_np396_cd8_nn_017.fcs	462	2298			536118
spleen_np396_cd8_62_019.fcs	425	3517			322244
					absolute count					ctrl				DS.
	Lymphocytes/Single Cells/CD8+/Ifng, CD8 subset | Count	Beads/Pure beads | Count			IFNg				IFNg
spleen_ctrl_cd8_DS_L_008.fcs	43	5857			19577.7				nc	231884	107243	184143	315610	25577.9	20303	19577.7	34240.7
spleen_ctrl_cd8_DS_R_007.fcs	67	8800			20303				gp33	1.69353e+06	877328	1.30044e+06	2.86112e+06	129737	167261	163879	252235
spleen_ctrl_cd8_DS_nn_006.fcs	74	7715			25577.9				np396	429561	204940	416196	702303	37812.9	51384.5	33663.3	78320.9
spleen_ctrl_cd8_DS_86_010.fcs	75	5841			34240.7
spleen_ctrl_cd8_ctrl_L_003.fcs	134	3332			107243
spleen_ctrl_cd8_ctrl_nn_001.fcs	268	3082			231884
spleen_ctrl_cd8_ctrl_67_004.fcs	270	3910			184143
spleen_ctrl_cd8_ctrl_87_005.fcs	463	3912			315610
spleen_gp33_cd8_DS_L_018.fcs	316	5142			163879
spleen_gp33_cd8_DS_R_017.fcs	440	7015			167261
spleen_gp33_cd8_DS_nn_016.fcs	386	7934			129737
spleen_gp33_cd8_DS_86_020.fcs	596	6301			252235
spleen_gp33_cd8_ctrl_L_012.fcs	2049	6228			877328
spleen_gp33_cd8_ctrl_nn_011.fcs	2868	4516			1.69353e+06
spleen_gp33_cd8_ctrl_67_014.fcs	3242	6648			1.30044e+06
spleen_gp33_cd8_ctrl_87_015.fcs	2310	2153			2.86112e+06
spleen_np396_cd8_DS_L_028.fcs	88	6971			33663.3
spleen_np396_cd8_DS_R_027.fcs	164	8511			51384.5
spleen_np396_cd8_DS_nn_026.fcs	132	9309			37812.9
spleen_np396_cd8_DS_86_030.fcs	146	4971			78320.9
spleen_np396_cd8_ctrl_L_022.fcs	419	5452			204940
spleen_np396_cd8_ctrl_nn_021.fcs	558	3464			429561
spleen_np396_cd8_ctrl_67_024.fcs	1105	7080			416196
spleen_np396_cd8_ctrl_87_025.fcs	606	2301			702303

## Sheet: liver
					absolute count					IFNg	DS			vehicle
	Lymphocytes/Single Cells/CD8+/Ifng, CD8 subset | Count	Beads/Pure beads | Count			IFNg					ctrl	84515.9	51687.8	141694	225918	188867	247418
liver_ctrl_cd8_DS_R_013.fcs	134	3171			84515.9					gp33	104733	47500	72377	211765	190516	191339
liver_ctrl_cd8_DS_nn_012.fcs	98	3792			51687.8					np396	109537	64983.6	164245	213115	266704	223455
liver_ctrl_cd8_DS_63_014.fcs	87	1228			141694
liver_ctrl_cd8_R_010.fcs	489	4329			225918
liver_ctrl_cd8_nn_009.fcs	341	3611			188867
liver_ctrl_cd8_62_011.fcs	563	4551			247418
liver_gp33_cd8_DS_R_005.fcs	156	2979			104733
liver_gp33_cd8_DS_nn_004.fcs	114	4800			47500
liver_gp33_cd8_DS_63_006.fcs	139	3841			72377
liver_gp33_cd8_R_002.fcs	513	4845			211765
liver_gp33_cd8_nn_001.fcs	454	4766			190516
liver_gp33_cd8_62_003.fcs	665	6951			191339
liver_np396_cd8_DS_R_021.fcs	201	3670			109537
liver_np396_cd8_DS_nn_020.fcs	139	4278			64983.6
liver_np396_cd8_DS_63_022.fcs	260	3166			164245
liver_np396_cd8_R_018.fcs	455	4270			213115
liver_np396_cd8_nn_017.fcs	475	3562			266704
liver_np396_cd8_62_019.fcs	564	5048			223455
					absolute count					ctrl				DS.
	Lymphocytes/Single Cells/CD8+/Ifng, CD8 subset | Count	Beads/Pure beads | Count			IFNg				IFNg
liver_ctrl_cd8_DS_L_008.fcs	196	4280			91588.8				nc	404386	344903	263837	625773	38043.5	55776.9	91588.8	103374
liver_ctrl_cd8_DS_R_007.fcs	147	5271			55776.9				gp33	560733	341820	434629	1.01884e+06	56927	63073.4	99213.9	128725
liver_ctrl_cd8_DS_nn_006.fcs	98	5152			38043.5				np396	361263	319588	272234	724938	77396.7	67908.5	74369.9	148746
liver_ctrl_cd8_DS_86_010.fcs	216	4179			103374
liver_ctrl_cd8_ctrl_L_002.fcs	790	4581			344903
liver_ctrl_cd8_ctrl_nn_001.fcs	793	3922			404386
liver_ctrl_cd8_ctrl_67_004.fcs	460	3487			263837
liver_ctrl_cd8_ctrl_87_005.fcs	658	2103			625773
liver_gp33_cd8_DS_L_018.fcs	183	3689			99213.9
liver_gp33_cd8_DS_R_017.fcs	165	5232			63073.4
liver_gp33_cd8_DS_nn_016.fcs	113	3970			56927
liver_gp33_cd8_DS_86_020.fcs	257	3993			128725
liver_gp33_cd8_ctrl_L_012.fcs	819	4792			341820
liver_gp33_cd8_ctrl_nn_011.fcs	704	2511			560733
liver_gp33_cd8_ctrl_67_014.fcs	615	2830			434629
liver_gp33_cd8_ctrl_87_015.fcs	838	1645			1.01884e+06
liver_np396_cd8_DS_L_028.fcs	149	4007			74369.9
liver_np396_cd8_DS_R_027.fcs	144	4241			67908.5
liver_np396_cd8_DS_nn_026.fcs	132	3411			77396.7
liver_np396_cd8_DS_86_030.fcs	166	2232			148746
liver_np396_cd8_ctrl_L_022.fcs	806	5044			319588
liver_np396_cd8_ctrl_nn_021.fcs	595	3294			361263
liver_np396_cd8_ctrl_67_024.fcs	401	2946			272234
liver_np396_cd8_ctrl_87_025.fcs	734	2025			724938
