# Supplementary material for: Sulfated glycosaminoglycans inhibit LCMV entry and modulate antiviral immunity and pathology
Source: EMBO Mol Med. 2026 Feb 23;18(4):1235–64. doi: 10.1038/s44321-026-00387-8 (PMC13083911; doi:10.1038/s44321-026-00387-8)
Supplement: Supplementary file 8 — Source data Fig. 6 [file 44321_2026_387_MOESM8_ESM.zip › Fig. 6/Fig. 6A/Fig. 6A.xlsx]

## Sheet: Sheet1
BMDCs
24h	wt						h155y
vehicle	0.111	0.118	0.122				0.149	0.153	0.15
0.05	0.11	0.117	0.111				0.143	0.161	0.147
0.5	0.0972	0.111	0.107				0.147	0.136	0.155
5	0.0775	0.0809	0.0781				0.157	0.153	0.15
50	0.0442	0.0416	0.0473				0.122	0.125	0.126
500	0.0328	0.036	0.0364				0.0693	0.0686	0.0715
5000	0.0266	0.0322	0.0367				0.0303	0.0301	0.0238
