# Supplementary material for: Sulfated glycosaminoglycans inhibit LCMV entry and modulate antiviral immunity and pathology
Source: EMBO Mol Med. 2026 Feb 23;18(4):1235–64. doi: 10.1038/s44321-026-00387-8 (PMC13083911; doi:10.1038/s44321-026-00387-8)
Supplement: Supplementary file 8 — Source data Fig. 6 [file 44321_2026_387_MOESM8_ESM.zip › Fig. 6/Fig. 6F/Fig. 6F.xlsx]

## Sheet: blood
				absolute count					DS			vehicle
	Lymphocytes/Single Cells/CD19, CD8_4 subset/tet, CD8_4 subset | Count	Beads/Beads (pure) | Count		tet				gp33
blood_gp33_DS_nn_004.fcs	2115	4987		212051				tet	212051	238613	217163	466468	462255	284640
blood_gp33_DS_007.fcs	1624	3403		238613
blood_gp33_DS_63_006.fcs	2318	5337		217163				np396
blood_gp33_nn_001.fcs	2824	3027		466468				tet	65869.8	105880	67353.7	135501	160402	143411
blood_gp33_001_008.fcs	2927	3166		462255
blood_gp33_62_003.fcs	1931	3392		284640
blood_np396_DS_nn_012.fcs	755	5731		65869.8
blood_np396_DS_015.fcs	479	2262		105880
blood_np396_DS_63_014.fcs	366	2717		67353.7
blood_np396_nn_009.fcs	871	3214		135501
blood_np396_001_016.fcs	845	2634		160402
blood_np396_62_011.fcs	888	3096		143411
				absolute count				vehicle				DS.
	Lymphocytes/Single Cells/CD19, CD8_4 subset/tet, CD8_4 subset | Count	Beads/Beads (pure) | Count		tet			gp33
blood_gp33_DS_L_008.fcs	1548	4044		191395			tet	355891	399504	302227	702631	35256.9	112217	191395	252005
blood_gp33_DS_R_007.fcs	1150	5124		112217
blood_gp33_DS_nn_006.fcs	501	7105		35256.9			np396
blood_gp33_DS_86_010.fcs	1885	3740		252005			tet	132858	126809	134426	129380	3636.06	26035.6	35714.3	96375.9
blood_gp33_ctrl_L_003.fcs	2254	2821		399504
blood_gp33_ctrl_nn_001.fcs	2924	4108		355891
blood_gp33_ctrl_67_004.fcs	2986	4940		302227
blood_gp33_ctrl_87_005.fcs	3686	2623		702631
blood_np396_DS_L_018.fcs	258	3612		35714.3
blood_np396_DS_R_017.fcs	225	4321		26035.6
blood_np396_DS_nn_016.fcs	43	5913		3636.06
blood_np396_DS_86_020.fcs	601	3118		96375.9
blood_np396_ctrl_L_013.fcs	1069	4215		126809
blood_np396_ctrl_R_012.fcs	1321	6683		98832.9
blood_np396_ctrl_67_014.fcs	1091	4058		134426
blood_np396_ctrl_87_015.fcs	923	3567		129380

## Sheet: spleen
				absolute count			DS			vehicle
	Lymphocytes/Single Cells/CD19, CD8_4 subset/tet, CD8_4 subset | Count	Beads/Beads (pure) | Count		tet		gp33
spleen_gp33_DS_nn_004.fcs	753	5278		380447		tet	380447	535354	729516	2.5778e+06	2.66742e+06	1.90704e+06
spleen_gp33_DS_007.fcs	848	4224		535354
spleen_gp33_DS_63_006.fcs	1271	4646		729516		np396
spleen_gp33_nn_001.fcs	3829	3961		2.5778e+06		tet	492308	179597	185037	553631	778457	498536
spleen_gp33_001_008.fcs	3559	3558		2.66742e+06
spleen_gp33_62_003.fcs	2149	3005		1.90704e+06
spleen_np396_DS_nn_012.fcs	60	325		492308
spleen_np396_DS_015.fcs	283	4202		179597
spleen_np396_DS_63_014.fcs	243	3502		185037
spleen_np396_nn_009.fcs	911	4388		553631
spleen_np396_001_016.fcs	430	1473		778457
spleen_np396_62_011.fcs	447	2391		498536
				absolute count				vehicle				DS.
	Lymphocytes/Single Cells/CD19, CD8_4 subset/tet, CD8_4 subset | Count	Beads/Beads (pure) | Count		tet			gp33
spleen_gp33_DS_L_008.fcs	902	5769		416941			tet	3.2608e+06	2.25178e+06	2.72104e+06	6250000	356664	356191	416941	698224
spleen_gp33_DS_R_007.fcs	1009	7554		356191
spleen_gp33_DS_nn_006.fcs	944	7058		356664			np396
spleen_gp33_DS_86_010.fcs	1322	5049		698224			tet	354983	456007	523819	870523	37000	82452.1	56794.2	32477.3
spleen_gp33_ctrl_L_002.fcs	3517	4165		2.25178e+06
spleen_gp33_ctrl_nn_001.fcs	4226	3456		3.2608e+06
spleen_gp33_ctrl_67_004.fcs	5054	4953		2.72104e+06
spleen_gp33_ctrl_87_005.fcs	5325	2272		6250000
spleen_np396_DS_L_018.fcs	128	6010		56794.2
spleen_np396_DS_R_017.fcs	231	7471		82452.1
spleen_np396_DS_nn_016.fcs	97	6991		37000
spleen_np396_DS_86_020.fcs	46	3777		32477.3
spleen_np396_ctrl_L_013.fcs	585	3421		456007
spleen_np396_ctrl_nn_011.fcs	455	3418		354983
spleen_np396_ctrl_67_014.fcs	958	4877		523819
spleen_np396_ctrl_87_015.fcs	632	1936		870523

## Sheet: liver
				absolute count					DS			vehicle
	Lymphocytes/Single Cells/CD19, CD8_4 subset/tet, CD8_4 subset | Count	Beads/Beads (pure) | Count		tet				gp33
liver_gp33_DS_nn_004.fcs	828	7717		214591				tet	214591	486131	285081	491444	436494	276958
liver_gp33_DS_007.fcs	517	2127		486131
liver_gp33_DS_63_006.fcs	900	6314		285081				np396
liver_gp33_nn_001.fcs	1278	5201		491444				tet	54502.7	37326.9	25305.2	172528	429268	115014
liver_gp33_001_008.fcs	1153	5283		436494
liver_gp33_62_003.fcs	1211	8745		276958
liver_np396_DS_nn_012.fcs	174	6385		54502.7
liver_np396_DS_015.fcs	62	3322		37326.9
liver_np396_DS_63_014.fcs	85	6718		25305.2
liver_np396_nn_009.fcs	417	4834		172528
liver_np396_001_016.fcs	132	615		429268
liver_np396_62_011.fcs	316	5495		115014
				absolute count				ctrl				DS.
	Lymphocytes/Single Cells/CD19, CD8_4 subset/tet, CD8_4 subset | Count	Beads/Beads (pure) | Count		tet			gp33
liver_gp33_DS_L_008.fcs	749	4725		317037			tet	864333	355798	662471	1.55682e+06	213659	301837	317037	259139
liver_gp33_DS_R_007.fcs	1027	6805		301837
liver_gp33_DS_nn_006.fcs	682	6384		213659			np396
liver_gp33_DS_86_010.fcs	716	5526		259139			tet	216087	237941	295369	286279	26421.4	41231.9	52667.6	71946.2
liver_gp33_ctrl_L_003.fcs	652	3665		355798
liver_gp33_ctrl_nn_001.fcs	1580	3656		864333
liver_gp33_ctrl_67_004.fcs	1158	3496		662471
liver_gp33_ctrl_87_005.fcs	1774	2279		1.55682e+06
liver_np396_DS_L_018.fcs	154	5848		52667.6
liver_np396_DS_R_017.fcs	164	7955		41231.9
liver_np396_DS_nn_016.fcs	102	7721		26421.4
liver_np396_DS_86_020.fcs	139	3864		71946.2
liver_np396_ctrl_L_013.fcs	513	4312		237941
liver_np396_ctrl_nn_011.fcs	407	3767		216087
liver_np396_ctrl_67_014.fcs	625	4232		295369
liver_np396_ctrl_87_015.fcs	362	2529		286279
