# Supplementary material for: Sulfated glycosaminoglycans inhibit LCMV entry and modulate antiviral immunity and pathology
Source: EMBO Mol Med. 2026 Feb 23;18(4):1235–64. doi: 10.1038/s44321-026-00387-8 (PMC13083911; doi:10.1038/s44321-026-00387-8)
Supplement: Supplementary file 8 — Source data Fig. 6 [file 44321_2026_387_MOESM8_ESM.zip › Fig. 6/Fig. 6J/Fig. 6J.xlsx]

## Sheet: Fig. 6J
	spleen		liver		kidney		lung		brain		blood
	vehicle	DS.	vehicle	DS.	vehicle	DS.	vehicle	DS.	vehicle	DS.	vehicle	DS.
	2.2	5.10721	2.2	2.2	2.68124	5.50515	2.98227	5.31806	2.54654	5.80618	2.90309	2.90309
	2.2	4.50515	2.2	2.2	3.04922	4.24551	3.50515	4.80618	2.54654	4.35025	1.2	2.90309
	2.2	4.58433	2.2	2.2	2.80618	5.04922	3.68124	4.98227	2.68124	5.10721	1.2	4.38021
	2.2	4.40824	2.2	4.15836	2.2	5.35025	2.20412	5.40824	2.2	4.10721	1.2	2.90309
	2.2	3.40824	2.2	3.98227	2.2	3.80618	3.50515	5.04922	2.2	4.2833	1.2	2.90309
	2.2	3.10721	2.2	2.98227	2.2	3.80618	2.20412	4.50515	2.2	3.50515	1.2	3.38021
	2.2	2.80618	2.2	2.68124	2.2	3.98227	2.20412	4.20412	2.2	3.50515	1.2	2.90309
