# Supplementary material for: Sulfated glycosaminoglycans inhibit LCMV entry and modulate antiviral immunity and pathology
Source: EMBO Mol Med. 2026 Feb 23;18(4):1235–64. doi: 10.1038/s44321-026-00387-8 (PMC13083911; doi:10.1038/s44321-026-00387-8)
Supplement: Supplementary file 9 — Source data Fig. 7 [file 44321_2026_387_MOESM9_ESM.zip]

Archive with 90 entries (77 files):
- Fig. 7/
- __MACOSX/._Fig. 7
- Fig. 7/Fig. 7K/
- __MACOSX/Fig. 7/._Fig. 7K
- Fig. 7/Fig. 7L/
- __MACOSX/Fig. 7/._Fig. 7L
- Fig. 7/Fig. 7E/
- __MACOSX/Fig. 7/._Fig. 7E
- Fig. 7/Fig. 7D/
- __MACOSX/Fig. 7/._Fig. 7D
- Fig. 7/Fig. 7J/
- __MACOSX/Fig. 7/._Fig. 7J
- Fig. 7/Fig. 7H/
- __MACOSX/Fig. 7/._Fig. 7H
- Fig. 7/Fig. 7F/
- __MACOSX/Fig. 7/._Fig. 7F
- Fig. 7/Fig. 7G/
- __MACOSX/Fig. 7/._Fig. 7G
- Fig. 7/Fig. 7I/
- __MACOSX/Fig. 7/._Fig. 7I
- Fig. 7/Fig. 7B-C/
- __MACOSX/Fig. 7/._Fig. 7B-C
- Fig. 7/Fig. 7K/Fig. 7K_all.pdf
- __MACOSX/Fig. 7/Fig. 7K/._Fig. 7K_all.pdf
- Fig. 7/Fig. 7K/Fig. 7K.xlsx
- __MACOSX/Fig. 7/Fig. 7K/._Fig. 7K.xlsx
- Fig. 7/Fig. 7L/Fig. 7L.xlsx
- __MACOSX/Fig. 7/Fig. 7L/._Fig. 7L.xlsx
- Fig. 7/Fig. 7E/Fig. 7E.xlsx
- __MACOSX/Fig. 7/Fig. 7E/._Fig. 7E.xlsx
- Fig. 7/Fig. 7D/Fig. 7D.xls
- __MACOSX/Fig. 7/Fig. 7D/._Fig. 7D.xls
- Fig. 7/Fig. 7J/Fig. 7J_all.pdf
- __MACOSX/Fig. 7/Fig. 7J/._Fig. 7J_all.pdf
- Fig. 7/Fig. 7J/Fig. 7J.xlsx
- __MACOSX/Fig. 7/Fig. 7J/._Fig. 7J.xlsx
- Fig. 7/Fig. 7H/Fig. 7H.xlsx
- __MACOSX/Fig. 7/Fig. 7H/._Fig. 7H.xlsx
- Fig. 7/Fig. 7H/Fig. 7H_all.pdf
- __MACOSX/Fig. 7/Fig. 7H/._Fig. 7H_all.pdf
- Fig. 7/Fig. 7F/Fig. 7F.xlsx
- __MACOSX/Fig. 7/Fig. 7F/._Fig. 7F.xlsx
- Fig. 7/Fig. 7G/Fig.7G vehicle lcmv np.tif
- __MACOSX/Fig. 7/Fig. 7G/._Fig.7G vehicle lcmv np.tif
- Fig. 7/Fig. 7G/Fig.7G vehicle merged.tif
- __MACOSX/Fig. 7/Fig. 7G/._Fig.7G vehicle merged.tif
- Fig. 7/Fig. 7G/Fig.7G vehicle col1.tif
- __MACOSX/Fig. 7/Fig. 7G/._Fig.7G vehicle col1.tif
- Fig. 7/Fig. 7G/Fig.7G ds merged.tif
- __MACOSX/Fig. 7/Fig. 7G/._Fig.7G ds merged.tif
- Fig. 7/Fig. 7G/Fig.7G ds lcmv np.tif
- __MACOSX/Fig. 7/Fig. 7G/._Fig.7G ds lcmv np.tif
- Fig. 7/Fig. 7G/Fig.7G ds DAPI.tif
- __MACOSX/Fig. 7/Fig. 7G/._Fig.7G ds DAPI.tif
- Fig. 7/Fig. 7G/Fig.7G vehicle f480.tif
- __MACOSX/Fig. 7/Fig. 7G/._Fig.7G vehicle f480.tif
- Fig. 7/Fig. 7G/Fig.7G ds f480.tif
- __MACOSX/Fig. 7/Fig. 7G/._Fig.7G ds f480.tif
- Fig. 7/Fig. 7G/Fig.7G ds col1.tif
- __MACOSX/Fig. 7/Fig. 7G/._Fig.7G ds col1.tif
- Fig. 7/Fig. 7G/Fig.7G vehicle DAPI.tif
- __MACOSX/Fig. 7/Fig. 7G/._Fig.7G vehicle DAPI.tif
- Fig. 7/Fig. 7I/Fig.7I vehicle merged.tif
- __MACOSX/Fig. 7/Fig. 7I/._Fig.7I vehicle merged.tif
- Fig. 7/Fig. 7I/Fig.7I ds f480.tif
- __MACOSX/Fig. 7/Fig. 7I/._Fig.7I ds f480.tif
- Fig. 7/Fig. 7I/Fig.7I vehicle lcmv np.tif
- __MACOSX/Fig. 7/Fig. 7I/._Fig.7I vehicle lcmv np.tif
- Fig. 7/Fig. 7I/Fig.7I ds DAPI.tif
- __MACOSX/Fig. 7/Fig. 7I/._Fig.7I ds DAPI.tif
- Fig. 7/Fig. 7I/Fig.7I vehicle DAPI.tif
- __MACOSX/Fig. 7/Fig. 7I/._Fig.7I vehicle DAPI.tif
- Fig. 7/Fig. 7I/Fig.7I ds lcmv np.tif
- __MACOSX/Fig. 7/Fig. 7I/._Fig.7I ds lcmv np.tif
- Fig. 7/Fig. 7I/Fig.7I vehicle f480.tif
- __MACOSX/Fig. 7/Fig. 7I/._Fig.7I vehicle f480.tif
- Fig. 7/Fig. 7I/Fig.7I vehicle cd169.tif
- __MACOSX/Fig. 7/Fig. 7I/._Fig.7I vehicle cd169.tif
- Fig. 7/Fig. 7I/Fig.7I ds merged.tif
- __MACOSX/Fig. 7/Fig. 7I/._Fig.7I ds merged.tif
- Fig. 7/Fig. 7I/Fig.7I ds cd169.tif
- __MACOSX/Fig. 7/Fig. 7I/._Fig.7I ds cd169.tif
- Fig. 7/Fig. 7B-C/Fig. 7B/
- __MACOSX/Fig. 7/Fig. 7B-C/._Fig. 7B
- Fig. 7/Fig. 7B-C/Fig. 7C/
- __MACOSX/Fig. 7/Fig. 7B-C/._Fig. 7C
- Fig. 7/Fig. 7B-C/Fig. 7B/Fig. 7B.xls
- __MACOSX/Fig. 7/Fig. 7B-C/Fig. 7B/._Fig. 7B.xls
- Fig. 7/Fig. 7B-C/Fig. 7C/Fig. 7C.xls
- __MACOSX/Fig. 7/Fig. 7B-C/Fig. 7C/._Fig. 7C.xls
