# Supplementary material for: Sulfated glycosaminoglycans inhibit LCMV entry and modulate antiviral immunity and pathology
Source: EMBO Mol Med. 2026 Feb 23;18(4):1235–64. doi: 10.1038/s44321-026-00387-8 (PMC13083911; doi:10.1038/s44321-026-00387-8)
Supplement: Supplementary file 9 — Source data Fig. 7 [file 44321_2026_387_MOESM9_ESM.zip › Fig. 7/Fig. 7L/Fig. 7L.xlsx]

## Sheet: Fig. 7L
							multiplied by dilution
			GOT (AST)	GPT (ALT)			GOT (AST)	GPT (ALT)
	vehicle	4x	442	351			1768	1404
		4x	548	419			2192	1676
		4x	571	398			2284	1592
		4x	522	425			2088	1700
		4x	741	656			2964	2624
		4x	544	143			2176	572
		4x	616	494			2464	1976
	DS	4x	122	119			488	476
		4x	129	134			516	536
		4x	277	277			1108	1108
		4x	212	153			848	612
		4x	215	186			860	744
		4x	71	46			284	184
		4x	109	79			436	316
