# Supplementary material for: Sulfated glycosaminoglycans inhibit LCMV entry and modulate antiviral immunity and pathology
Source: EMBO Mol Med. 2026 Feb 23;18(4):1235–64. doi: 10.1038/s44321-026-00387-8 (PMC13083911; doi:10.1038/s44321-026-00387-8)
Supplement: Supplementary file 9 — Source data Fig. 7 [file 44321_2026_387_MOESM9_ESM.zip › Fig. 7/Fig. 7D/Fig. 7D.xls]

## Sheet: Sheet0
						absolute count				ctrl				DS.
	Lymphocytes/Single Cells/CD8+/Ifng, CD8 subset | Count	Lymphocytes/Single Cells/CD8+/TNFa, CD8 subset | Count	Beads/Pure beads | Count			IFNg	TNFa		IFNg
blood_ctrl_cd8_DS_RL_011.fcs	49	275	5200			4711.54	26442.3		us	7677.37	8073.1	6269.35	8494.57	3079.92	5356.55	4711.54
blood_ctrl_cd8_DS_RR_001_010.fcs	64	299	5974			5356.55	25025.1		gp33	67143.9	60692	42305.3	83951.3	95187.7	113292	85393.5
blood_ctrl_cd8_DS_RR_009.fcs	38	263	6169			3079.92	21316.3		np396	72797.4	60532.4	40814.1	52212	29513.2	37852.3	34019.4
blood_ctrl_cd8_ctrl_L_003.fcs	91	334	5636			8073.1	29630.9
blood_ctrl_cd8_ctrl_RL_005.fcs	108	223	6357			8494.57	17539.7		TNFa
blood_ctrl_cd8_ctrl_RR_004.fcs	81	149	6460			6269.35	11532.5		us	19678.8	29630.9	11532.5	17539.7	21316.3	25025.1	26442.3
blood_ctrl_cd8_ctrl_R_002.fcs	87	223	5666			7677.37	19678.8		gp33	23559.3	39421.4	15248.7	39456.2	41424.3	51738.9	48207.7
blood_gp33_cd8_DS_RL_022.fcs	829	468	4854			85393.5	48207.7		np396	42587.2	53877.7	19814.8	32000.9	36987.4	39694.2	41041.2
blood_gp33_cd8_DS_RR_001_021.fcs	1062	485	4687			113292	51738.9
blood_gp33_cd8_DS_RR_020.fcs	1080	470	5673			95187.7	41424.3
blood_gp33_cd8_ctrl_L_014.fcs	642	417	5289			60692	39421.4
blood_gp33_cd8_ctrl_RL_016.fcs	883	415	5259			83951.3	39456.2
blood_gp33_cd8_ctrl_RR_015.fcs	541	195	6394			42305.3	15248.7
blood_gp33_cd8_ctrl_R_013.fcs	741	260	5518			67143.9	23559.3
blood_np396_cd8_DS_RL_033.fcs	281	339	4130			34019.4	41041.2
blood_np396_cd8_DS_RR_001_032.fcs	411	431	5429			37852.3	39694.2
blood_np396_cd8_DS_RR_031.fcs	308	386	5218			29513.2	36987.4
blood_np396_cd8_ctrl_L_025.fcs	473	421	3907			60532.4	53877.7
blood_np396_cd8_ctrl_RL_027.fcs	465	285	4453			52212	32000.9
blood_np396_cd8_ctrl_RR_026.fcs	379	184	4643			40814.1	19814.8
blood_np396_cd8_ctrl_R_024.fcs	547	320	3757			72797.4	42587.2
						absolute count				ctrl			DS.
	Lymphocytes/Single Cells/CD8+/Ifng, CD8 subset | Count	Lymphocytes/Single Cells/CD8+/TNFa, CD8 subset | Count	Beads/Pure beads | Count			IFNg	TNFa		IFNg
blood_ctrl_cd8_1_001.fcs	98	155	4188			11700.1	18505.3		us	11700.1	4811.25	3372.35	8561.13	11685.5	7953.8	6604.42
blood_ctrl_cd8_2_002.fcs	52	117	5404			4811.25	10825.3		gp33	76175.2	54282.7	58685.9	113302	117919	92302.5	130335
blood_ctrl_cd8_3_003.fcs	34	84	5041			3372.35	8331.68		np396	28533.6	11931.9	15512.6	45561.5	42889.1	56514	76540.8
blood_ctrl_cd8_5_005.fcs	57	158	3329			8561.13	23730.9
blood_ctrl_cd8_6_006.fcs	85	166	3637			11685.5	22821
blood_ctrl_cd8_8_008.fcs	73	167	4589			7953.8	18195.7		TNFa
blood_ctrl_cd8_9_009.fcs	58	139	4391			6604.42	15827.8		us	18505.3	10825.3	8331.68	23730.9	22821	18195.7	15827.8
blood_gp33_cd8_1_011.fcs	619	175	4063			76175.2	21535.8		gp33	21535.8	16381.2	18030.5	45070.4	45989.8	31846	51067.1
blood_gp33_cd8_2_012.fcs	507	153	4670			54282.7	16381.2		np396	21069.1	11828.2	13766.2	39845.3	34506.8	42831.6	62624.3
blood_gp33_cd8_3_013.fcs	677	208	5768			58685.9	18030.5
blood_gp33_cd8_5_015.fcs	724	288	3195			113302	45070.4
blood_gp33_cd8_6_016.fcs	741	289	3142			117919	45989.8
blood_gp33_cd8_8_018.fcs	542	187	2936			92302.5	31846
blood_gp33_cd8_9_019.fcs	513	201	1968			130335	51067.1
blood_np396_cd8_1_021.fcs	237	175	4153			28533.6	21069.1
blood_np396_cd8_2_022.fcs	115	114	4819			11931.9	11828.2
blood_np396_cd8_3_023.fcs	151	134	4867			15512.6	13766.2
blood_np396_cd8_5_025.fcs	271	237	2974			45561.5	39845.3
blood_np396_cd8_6_026.fcs	307	247	3579			42889.1	34506.8
blood_np396_cd8_8_028.fcs	190	144	1681			56514	42831.6
blood_np396_cd8_9_029.fcs	154	126	1006			76540.8	62624.3
