# Supplementary material for: Sulfated glycosaminoglycans inhibit LCMV entry and modulate antiviral immunity and pathology
Source: EMBO Mol Med. 2026 Feb 23;18(4):1235–64. doi: 10.1038/s44321-026-00387-8 (PMC13083911; doi:10.1038/s44321-026-00387-8)
Supplement: Supplementary file 9 — Source data Fig. 7 [file 44321_2026_387_MOESM9_ESM.zip › Fig. 7/Fig. 7H/Fig. 7H.xlsx]

## Sheet: Fig. 7H
LIVER
	vehicle			+ Dextran Sulphate
	34.34			1.22
	18.94			2.1
	54.96			2.3
	56.35			1.53
	39.13			4.56
	52.44			4.59
	64.55			2.4
	78.7			2.19
	54.93			7.7
	40.13			6.26
	35.24			6.27
	62.31			5.09
	23.27			2.5
	31.89			3.38
	36.49			2.72
	29.65			3.72
