# Supplementary material for: Sulfated glycosaminoglycans inhibit LCMV entry and modulate antiviral immunity and pathology
Source: EMBO Mol Med. 2026 Feb 23;18(4):1235–64. doi: 10.1038/s44321-026-00387-8 (PMC13083911; doi:10.1038/s44321-026-00387-8)
Supplement: Supplementary file 9 — Source data Fig. 7 [file 44321_2026_387_MOESM9_ESM.zip › Fig. 7/Fig. 7F/Fig. 7F.xlsx]

## Sheet: Sheet1
Ct values	GAPDH	LCMV GP	LCMV NP	LCMV Z
vehicle	15.6901	15.2989	13.1796	13.9815
	15.8684	14.8437	13.2841	13.8434
DS	14.8738	20.9304	18.9684	19.074
	16.1147	20.1089	18.1796	18.6264
vehicle	16.1394	14.4231	12.7123	12.8421
	16.9741	14.1477	12.1207	13.1848
DS	16.6898	18.8472	16.6417	17.3638
	16.59	17.9897	15.8151	16.4299
vehicle	16.9439	19.5951	17.7655	16.3045
	16.5571	20.1226	18.0165	15.9288
DS	16.3446	21.2636	19.2011	17.0623
	16.1596	20.9994	19.1524	17.555
vehicle	16.6696	18.3341	16.3088	15.4604
	16.2553	18.4948	15.4417	14.7871
DS	15.9972	20.4167	18.4324	14.928
	16.1334	20.3986	18.2257	16.6503

## Sheet: GAPDH LIVER
	GAPDH	LCMV GP	LCMV NP	LCMV Z				GAPDH	LCMV GP	LCMV NP	LCMV Z				GAPDH	LCMV GP	LCMV NP	LCMV Z				GAPDH	LCMV GP	LCMV NP	LCMV Z
vehicle	15.6901	15.2989	13.1796	13.9815			vehicle	15.8684	14.8437	13.2841	13.8434			vehicle	16.1394	14.4231	12.7123	12.8421			vehicle	16.9741	14.1477	12.1207	13.1848
DS	14.8738	20.9304	18.9684	19.074			DS	16.1147	20.1089	18.1796	18.6264			DS	16.6898	18.8472	16.6417	17.3638			DS	16.59	17.9897	15.8151	16.4299
delta Ct							delta Ct							delta Ct							delta Ct
vehicle	0	-0.391145	-2.51052	-1.70857			vehicle	0	-1.02473	-2.58431	-2.02497			vehicle	0	-1.71627	-3.4271	-3.29733			vehicle	0	-2.8264	-4.85341	-3.78929
DS	0	6.05659	4.09459	4.20019			DS	0	3.9942	2.06482	2.51169			DS	0	2.15736	-0.0480921	0.674043			DS	0	1.39966	-0.774955	-0.160114
normalised to HG							normalised to HG							normalised to HG							normalised to HG
vehicle	1	1.31143	5.69824	3.26837			vehicle	1	2.03458	5.99729	4.06983			vehicle	1	3.28585	10.7562	9.83096			vehicle	1	7.093	28.9083	13.8258
DS	1	0.015024	0.0585337	0.0544023			DS	1	0.0627518	0.239016	0.17535			DS	1	0.224167	1.0339	0.626748			DS	1	0.379019	1.71114	1.11738

## Sheet: GAPDH SPLEEN
	GAPDH	LCMV GP	LCMV NP	LCMV Z				GAPDH	LCMV GP	LCMV NP	LCMV Z				GAPDH	LCMV GP	LCMV NP	LCMV Z				GAPDH	LCMV GP	LCMV NP	LCMV Z
vehicle	16.9439	19.5951	17.7655	16.3045			vehicle	16.5571	20.1226	18.0165	15.9288			vehicle	16.6696	18.3341	16.3088	15.4604			vehicle	16.2553	18.4948	15.4417	14.7871
DS	16.3446	21.2636	19.2011	17.0623			DS	16.1596	20.9994	19.1524	17.555			DS	15.9972	20.4167	18.4324	14.928			DS	16.1334	20.3986	18.2257	16.6503
delta Ct							delta Ct							delta Ct							delta Ct
vehicle	0	2.65117	0.821599	-0.639361			vehicle	0	3.56558	1.45942	-0.628303			vehicle	0	1.66449	-0.36082	-1.20921			vehicle	0	2.23953	-0.81359	-1.46821
DS	0	4.91897	2.85642	0.717702			DS	0	4.83982	2.99276	1.39542			DS	0	4.41957	2.43525	-1.06911			DS	0	4.26524	2.09237	0.516935
normalised to HG							normalised to HG							normalised to HG							normalised to HG
vehicle	1	0.159191	0.565814	1.55764			vehicle	1	0.0844604	0.36364	1.54575			vehicle	1	0.315456	1.28416	2.3121			vehicle	1	0.211755	1.75758	2.76679
DS	1	0.0330553	0.13808	0.608065			DS	1	0.0349196	0.125629	0.380134			DS	1	0.0467281	0.184892	2.09814			DS	1	0.0520036	0.234495	0.698855

## Sheet: heatmap
	Spleen
GP	0.159191	0.0844604	0.315456	0.211755	0.0330553	0.0349196	0.0467281	0.0520036
NP	0.565814	0.36364	1.28416	1.75758	0.13808	0.125629	0.184892	0.234495
Z	1.55764	1.54575	2.3121	2.76679	0.608065	0.380134	2.09814	0.698855
	Liver
GP	1.31143	2.03458	3.28585	7.093	0.015024	0.0627518	0.224167	0.379019
NP	5.69824	5.99729	10.7562	28.9083	0.0585337	0.239016	1.0339	1.71114
Z	3.26837	4.06983	9.83096	13.8258	0.0544023	0.17535	0.626748	1.11738
