# Supplementary material for: Sulfated glycosaminoglycans inhibit LCMV entry and modulate antiviral immunity and pathology
Source: EMBO Mol Med. 2026 Feb 23;18(4):1235–64. doi: 10.1038/s44321-026-00387-8 (PMC13083911; doi:10.1038/s44321-026-00387-8)
Supplement: Supplementary file 9 — Source data Fig. 7 [file 44321_2026_387_MOESM9_ESM.zip › Fig. 7/Fig. 7B-C/Fig. 7B/Fig. 7B.xls]

## Sheet: Sheet0
				absolute count				vehicle				DS.
	Lymphocytes/Single Cells/CD19, CD8_4 subset/tet, CD8_4 subset | Count	Beads/Beads (pure) | Count		tet			gp33
bl_gp33_DS_RL_011.fcs	2383	6468		184215			tet	137829	143005	106158	121265	165529	170624	184215
bl_gp33_DS_RR_001_010.fcs	2515	7370		170624
bl_gp33_DS_RR_009.fcs	2425	7325		165529			np396
bl_gp33_ctrl_L_003.fcs	2345	8199		143005			tet	71534.2	69727.5	64876.3	58888	72013	73786.4	118074
bl_gp33_ctrl_RL_005.fcs	2078	8568		121265
bl_gp33_ctrl_RR_004.fcs	1748	8233		106158
bl_gp33_ctrl_R_002.fcs	2479	8993		137829
bl_np396_DS_RL_022.fcs	1432	6064		118074
bl_np396_DS_RR_001_021.fcs	1216	8240		73786.4
bl_np396_DS_RR_020.fcs	1109	7700		72013
bl_np396_ctrl_L_014.fcs	1177	8440		69727.5
bl_np396_ctrl_RL_016.fcs	1074	9119		58888
bl_np396_ctrl_RR_015.fcs	1232	9495		64876.3
bl_np396_ctrl_R_013.fcs	1354	9464		71534.2
				absolute count				vehicle			DS.
	Lymphocytes/Single Cells/CD19, CD8_4 subset/tet, CD8_4 subset | Count	Beads/Beads (pure) | Count		tet			gp33
bl_gp33_1_001.fcs	1621	4832		167736			tet	167736	126068	157748	324911	180216	198933	211333
bl_gp33_2_002.fcs	1357	5382		126068
bl_gp33_3_003.fcs	1527	4840		157748			np396
bl_gp33_5_005.fcs	733	1128		324911			tet	73436.2	70830.6	67035.2	124537	165441	85978.5	136528
bl_gp33_6_006.fcs	900	2497		180216
bl_gp33_8_008.fcs	1007	2531		198933
bl_gp33_9_009.fcs	910	2153		211333
bl_np396_1_011.fcs	695	4732		73436.2
bl_np396_2_012.fcs	643	4539		70830.6
bl_np396_3_013.fcs	667	4975		67035.2
bl_np396_5_015.fcs	538	2160		124537
bl_np396_6_016.fcs	585	1768		165441
bl_np396_8_018.fcs	688	4001		85978.5
bl_np396_9_017.fcs	681	2494		136528
