# Supplementary material for: Sulfated glycosaminoglycans inhibit LCMV entry and modulate antiviral immunity and pathology
Source: EMBO Mol Med. 2026 Feb 23;18(4):1235–64. doi: 10.1038/s44321-026-00387-8 (PMC13083911; doi:10.1038/s44321-026-00387-8)
Supplement: Supplementary file 9 — Source data Fig. 7 [file 44321_2026_387_MOESM9_ESM.zip › Fig. 7/Fig. 7B-C/Fig. 7C/Fig. 7C.xls]

## Sheet: Sheet0
					absolute count					vehicle				DS.
	Lymphocytes/Single Cells/CD19, CD8_4 subset/tet, CD8_4 subset/Q1: IL7R- , KLRG1+ (slec) | Count	Lymphocytes/Single Cells/CD19, CD8_4 subset/tet, CD8_4 subset/Q3: IL7R+ , KLRG1- (mepc) | Count	Beads/Beads (pure) | Count		slec	mpec			gp33
bl_gp33_DS_RL_011.fcs	1072	111	6468		82869.5	8580.71			slec	64494.6	69154.8	39961.1	49661.5	72628	72659.4	82869.5
bl_gp33_DS_RR_001_010.fcs	1071	147	7370		72659.4	9972.86			mpec	5115.09	5671.42	5648	5543.88	8532.42	9972.86	8580.71
bl_gp33_DS_RR_009.fcs	1064	125	7325		72628	8532.42
bl_gp33_ctrl_L_003.fcs	1134	93	8199		69154.8	5671.42			np396
bl_gp33_ctrl_RL_005.fcs	851	95	8568		49661.5	5543.88			slec	23404.5	19075.8	17693.5	16284.7	25194.8	25182	33146.4
bl_gp33_ctrl_RR_004.fcs	658	93	8233		39961.1	5648			mpec	4807.69	4028.44	3633.49	4221.95	3766.23	4247.57	12780.3
bl_gp33_ctrl_R_002.fcs	1160	92	8993		64494.6	5115.09
bl_np396_DS_RL_022.fcs	402	155	6064		33146.4	12780.3
bl_np396_DS_RR_001_021.fcs	415	70	8240		25182	4247.57
bl_np396_DS_RR_020.fcs	388	58	7700		25194.8	3766.23
bl_np396_ctrl_L_014.fcs	322	68	8440		19075.8	4028.44
bl_np396_ctrl_RL_016.fcs	297	77	9119		16284.7	4221.95
bl_np396_ctrl_RR_015.fcs	336	69	9495		17693.5	3633.49
bl_np396_ctrl_R_013.fcs	443	91	9464		23404.5	4807.69
					absolute count					ctrl			DS.
	Lymphocytes/Single Cells/CD19, CD8_4 subset/tet, CD8_4 subset/Q1: IL7R- , KLRG1+ (slec) | Count	Lymphocytes/Single Cells/CD19, CD8_4 subset/tet, CD8_4 subset/Q3: IL7R+ , KLRG1- (mepc) | Count	Beads/Beads (pure) | Count		slec	mpec			gp33
bl_gp33_1_001.fcs	556	60	4832		57533.1	6208.61			slec	57533.1	47658.9	54132.2	64716.3	33840.6	40695.4	49001.4
bl_gp33_2_002.fcs	513	84	5382		47658.9	7803.79			mpec	6208.61	7803.79	13223.1	33244.7	15618.7	10272.6	19043.2
bl_gp33_3_003.fcs	524	128	4840		54132.2	13223.1
bl_gp33_5_005.fcs	146	75	1128		64716.3	33244.7			np396
bl_gp33_6_006.fcs	169	78	2497		33840.6	15618.7			slec	18068.5	24675	24623.1	28009.3	33088.2	17370.7	27465.9
bl_gp33_8_008.fcs	206	52	2531		40695.4	10272.6			mpec	3169.91	4957.04	6030.15	8333.33	7352.94	3874.03	5412.99
bl_gp33_9_009.fcs	211	82	2153		49001.4	19043.2
bl_np396_1_011.fcs	171	30	4732		18068.5	3169.91
bl_np396_2_012.fcs	224	45	4539		24675	4957.04
bl_np396_3_013.fcs	245	60	4975		24623.1	6030.15
bl_np396_5_015.fcs	121	36	2160		28009.3	8333.33
bl_np396_6_016.fcs	117	26	1768		33088.2	7352.94
bl_np396_8_018.fcs	139	31	4001		17370.7	3874.03
bl_np396_9_017.fcs	137	27	2494		27465.9	5412.99
