# Supplementary material for: Sulfated glycosaminoglycans inhibit LCMV entry and modulate antiviral immunity and pathology
Source: EMBO Mol Med. 2026 Feb 23;18(4):1235–64. doi: 10.1038/s44321-026-00387-8 (PMC13083911; doi:10.1038/s44321-026-00387-8)
Supplement: Supplementary file 10 — Figure EV1 Source Data [file 44321_2026_387_MOESM10_ESM.zip]

Archive with 14 entries (10 files):
- Fig. EV1/
- __MACOSX/._Fig. EV1
- Fig. EV1/Fig. EV1G/
- __MACOSX/Fig. EV1/._Fig. EV1G
- Fig. EV1/Fig. EV1F/
- __MACOSX/Fig. EV1/._Fig. EV1F
- Fig. EV1/Fig. EV1B-E/
- __MACOSX/Fig. EV1/._Fig. EV1B-E
- Fig. EV1/Fig. EV1G/Fig. EV1G summary.xlsx
- __MACOSX/Fig. EV1/Fig. EV1G/._Fig. EV1G summary.xlsx
- Fig. EV1/Fig. EV1F/Fig. EV1F summary.xlsx
- __MACOSX/Fig. EV1/Fig. EV1F/._Fig. EV1F summary.xlsx
- Fig. EV1/Fig. EV1B-E/Fig. EV1B-E.xlsx
- __MACOSX/Fig. EV1/Fig. EV1B-E/._Fig. EV1B-E.xlsx
