# Supplementary material for: Sulfated glycosaminoglycans inhibit LCMV entry and modulate antiviral immunity and pathology
Source: EMBO Mol Med. 2026 Feb 23;18(4):1235–64. doi: 10.1038/s44321-026-00387-8 (PMC13083911; doi:10.1038/s44321-026-00387-8)
Supplement: Supplementary file 10 — Figure EV1 Source Data [file 44321_2026_387_MOESM10_ESM.zip › Fig. EV1/Fig. EV1G/Fig. EV1G summary.xlsx]

## Sheet: Tabelle1
TCRV
	Heparin				Dextran				Dextran sulfate
0.05	170	90	40		350	480	330		40	170	50	Titer [FFU/ml]
0.5	120	170	140		200	350	200		100	70	60
5	110	100	150		320	270	150		10	50	100
50	100	20	110		230	280	240		10	100	100
500	80	110	160		190	190	370		3	3	3
5000	70	80	30		140	40	150		3	3	3
Parv
	Heparin				Dextran				Dextran sulfate
0.05	2300	1900	1800		500	300	900		9700	6400	4700
0.5	2500	2700	4300		1500	1100	1100		300	300	400
5	4600	2900	1900		800	1800	2000		1900	700	3100
50	15000	4000	5900		590	320	1200		270	320	250
500	2700	2200	2100		1500	800	1700		70	210	150
5000	80	3	20		400	270	200		3	3	3
MORV
	Heparin				Dextran				Dextran sulfate
0.05	1000	2200	1800		290	400	390		330	260	330
0.5	330	1000	1200		1200	1000	900		300	370	440
5	380	1500	700		1000	1000	170		270	310	900
50	1100	370	1000		350	600	1000		60	40	110
500	310	1000	1000		350	420	420		3	3	100
5000	40	10	60		210	120	100		3	3	3
