# Supplementary material for: Sulfated glycosaminoglycans inhibit LCMV entry and modulate antiviral immunity and pathology
Source: EMBO Mol Med. 2026 Feb 23;18(4):1235–64. doi: 10.1038/s44321-026-00387-8 (PMC13083911; doi:10.1038/s44321-026-00387-8)
Supplement: Supplementary file 10 — Figure EV1 Source Data [file 44321_2026_387_MOESM10_ESM.zip › Fig. EV1/Fig. EV1F/Fig. EV1F summary.xlsx]

## Sheet: Sheet1
		20220512	20220517	20220524
	Man70-sulf 2.5h vehicle	22.9 %	19.0 %	15.3 %
		16.8 %	18.1 %	17.7 %
		19.4 %	18.1 %	14.8 %
		18.7 %	18.1 %	13.8 %
	Man70-sulf 2.5h 500	4.04 %	6.31 %	4.46 %
		3.66 %	5.81 %	3.48 %
		4.15 %	6.53 %	3.72 %
	Man70-sulf 2.5h 50	9.05 %	10.1 %	6.40 %
		8.14 %	9.71 %	6.45 %
		7.00 %	8.82 %	9.54 %
	Man70-sulf 2.5h 5	10.0 %	15.4 %	13.1 %
		10.4 %	11.7 %	12.4 %
		10.7 %	12.2 %	10.3 %
	Man70-sulf 2.5h 0.5	23.7 %	15.3 %	13.1 %
		24.9 %	17.1 %	12.9 %
		18.3 %	19.1 %	17.3 %
	Man70-sulf 2.5h 0.05	23.9 %	18.3 %	14.0 %
		27.3 %	21.0 %	14.6 %
		26.2 %	22.1 %	19.1 %
	Man70-sulf 2.5h 0.005	26.8 %	20.0 %	15.9 %
		29.4 %	22.9 %	14.1 %
		26.9 %	27.4 %	13.3 %
	Man70 2.5h vehicle	15.3 %	12.7 %	17.2 %
		22.8 %	17.1 %	14.0 %
		15.2 %	20.1 %	14.7 %
		11.6 %	16.2 %	17.7 %
	Man70 2.5h 500	14.5 %	18.5 %	18.1 %
		15.4 %	17.7 %	25.4 %
		20.7 %	19.8 %	18.7 %
	Man70 2.5h 50	11.1 %	16.8 %	18.6 %
		14.4 %	16.8 %	24.6 %
		19.1 %	16.7 %	17.5 %
	Man70 2.5h 5	9.71 %	16.2 %	17.6 %
		12.5 %	15.1 %	20.3 %
		15.1 %	14.8 %	17.9 %
	Man70 2.5h 0.5	12.2 %	13.9 %	18.3 %
		12.3 %	16.3 %	25.1 %
		16.6 %	18.4 %	23.9 %
	Man70 2.5h 0.05	12.7 %	14.1 %	16.1 %
		12.5 %	15.1 %	18.6 %
		14.4 %	15.7 %	22.3 %
	Man70 2.5h 0.005	11.6 %	13.1 %	16.9 %
		13.0 %	16.1 %	19.4 %
		15.6 %	20.2 %	17.9 %
