# Supplementary material for: Sulfated glycosaminoglycans inhibit LCMV entry and modulate antiviral immunity and pathology
Source: EMBO Mol Med. 2026 Feb 23;18(4):1235–64. doi: 10.1038/s44321-026-00387-8 (PMC13083911; doi:10.1038/s44321-026-00387-8)
Supplement: Supplementary file 10 — Figure EV1 Source Data [file 44321_2026_387_MOESM10_ESM.zip › Fig. EV1/Fig. EV1B-E/Fig. EV1B-E.xlsx]

## Sheet: 8h actb D
D	MOI 0.1			ATCB	LCMV GP	LCMV NP	LCMV Z			ATCB	LCMV GP	LCMV NP	LCMV Z			ATCB	LCMV GP	LCMV NP	LCMV Z
		Ct	500 µg/ml	12.5777	20.5429	17.6218	21.7116		500 µg/ml	11.3477	18.7272	16.6646	20.9789		500 µg/ml	11.4085	18.6309	16.8946	21.2506
				ATCB	LCMV GP	LCMV NP	LCMV Z			ATCB	LCMV GP	LCMV NP	LCMV Z			ATCB	LCMV GP	LCMV NP	LCMV Z
		ΔCt	500 µg/ml	0	7.96525	5.04413	9.13388		500 µg/ml	0	7.37947	5.3169	9.63113		500 µg/ml	0	7.22247	5.48618	9.84214
		2^-ΔCt	500 µg/ml		0.00400149	0.0303087	0.00178004		500 µg/ml		0.00600563	0.0250874	0.00126107		500 µg/ml		0.00669607	0.0223097	0.00108948
B	MOI 0.01			ATCB	LCMV GP	LCMV NP	LCMV Z			ATCB	LCMV GP	LCMV NP	LCMV Z			ATCB	LCMV GP	LCMV NP	LCMV Z
		Ct	500 µg/ml	10.1543	21.5022	19.016	22.4205		500 µg/ml	11.1003	22.0785	19.6251	24.227		500 µg/ml	11.5919	23.6423	21.7701	25.2344
				ATCB	LCMV GP	LCMV NP	LCMV Z			ATCB	LCMV GP	LCMV NP	LCMV Z			ATCB	LCMV GP	LCMV NP	LCMV Z
		ΔCt	500 µg/ml	0	11.3479	8.8617	12.2662		500 µg/ml	0	10.9781	8.52476	13.1266		500 µg/ml	0	12.0504	10.1782	13.6425
		2^-ΔCt			0.000383649	0.00214962	0.000203				0.000495733	0.00271514	0.000111811				0.000235764	0.000863107	7.82002e-05

## Sheet: 24h actb D
E	MOI 0.1			ATCB	LCMV GP	LCMV NP	LCMV Z			ATCB	LCMV GP	LCMV NP	LCMV Z			ATCB	LCMV GP	LCMV NP	LCMV Z
		Ct	500 µg/ml	12.3838	7.55622	7.41503	9.28054		500 µg/ml	11.5194	8.82511	7.60394	10.3643		500 µg/ml	12.0219	7.34575	6.92782	9.43359
				ATCB	LCMV GP	LCMV NP	LCMV Z			ATCB	LCMV GP	LCMV NP	LCMV Z			ATCB	LCMV GP	LCMV NP	LCMV Z
		ΔCt	500 µg/ml	0	-4.82761	-4.9688	-3.1033		500 µg/ml	0	-2.69427	-3.91544	-1.15509		500 µg/ml	0	-4.67615	-5.09408	-2.58831
		2^-ΔCt	500 µg/ml		28.3959	31.3155	8.59381		500 µg/ml		6.47225	15.0891	2.22698		500 µg/ml		25.5659	34.1563	6.01393
C	MOI 0.01			ATCB	LCMV GP	LCMV NP	LCMV Z			ATCB	LCMV GP	LCMV NP	LCMV Z			ATCB	LCMV GP	LCMV NP	LCMV Z
		Ct	500 µg/ml	12.2513	9.47692	8.88339	11.559		500 µg/ml	11.9198	10.9184	9.05627	12.4061		500 µg/ml	11.7594	9.51818	8.99806	11.8471
				ATCB	LCMV GP	LCMV NP	LCMV Z			ATCB	LCMV GP	LCMV NP	LCMV Z			ATCB	LCMV GP	LCMV NP	LCMV Z
		ΔCt	500 µg/ml	0	-2.77443	-3.36796	-0.692302		500 µg/ml	0	-1.00139	-2.86354	0.486306		500 µg/ml	0	-2.24125	-2.76137	0.0877116
		2^-ΔCt			6.84205	10.3242	1.61586				2.00192	7.27799	0.713851				4.72805	6.78038	0.941014

## Sheet: 8h actb DS
D	MOI 0.1			ATCB	LCMV GP	LCMV NP	LCMV Z			ATCB	LCMV GP	LCMV NP	LCMV Z			ATCB	LCMV GP	LCMV NP	LCMV Z
		Ct	500 µg/ml	10.7067	27.1762	24.642	26.4124		500 µg/ml	12.9773	30.0449	26.9954	30.6215		500 µg/ml	11.8303	26.7922	25.3633	26.567
				ATCB	LCMV GP	LCMV NP	LCMV Z			ATCB	LCMV GP	LCMV NP	LCMV Z			ATCB	LCMV GP	LCMV NP	LCMV Z
		ΔCt	500 µg/ml	0	16.4695	13.9353	15.7057		500 µg/ml	0	17.0676	14.0181	17.6442		500 µg/ml	0	14.9619	13.533	14.7367
		2^-ΔCt	500 µg/ml		1.10203e-05	6.38349e-05	1.87113e-05		500 µg/ml		7.28035e-06	6.02754e-05	4.88164e-06		500 µg/ml		3.13337e-05	8.43646e-05	3.66278e-05
B	MOI 0.01			ATCB	LCMV GP	LCMV NP	LCMV Z			ATCB	LCMV GP	LCMV NP	LCMV Z			ATCB	LCMV GP	LCMV NP	LCMV Z
		Ct	500 µg/ml	10.6031	36.0107	32.7714	33.5153		500 µg/ml	12.3292	35.0865	32.2828	32.9202		500 µg/ml	11.7701	29.4507	30.9088	26.2778
				ATCB	LCMV GP	LCMV NP	LCMV Z			ATCB	LCMV GP	LCMV NP	LCMV Z			ATCB	LCMV GP	LCMV NP	LCMV Z
		ΔCt	500 µg/ml	0	25.4077	22.1683	22.9123		500 µg/ml	0	22.7574	19.9536	20.591		500 µg/ml	0	17.6807	19.1387	14.5077
		2^-ΔCt			2.24663e-08	2.12163e-07	1.26685e-07				1.41043e-07	9.84839e-07	6.33112e-07				4.7598e-06	1.73249e-06	4.29275e-05

## Sheet: 24h actb DS
E	MOI 0.1			ATCB	LCMV GP	LCMV NP	LCMV Z			ATCB	LCMV GP	LCMV NP	LCMV Z			ATCB	LCMV GP	LCMV NP	LCMV Z
		Ct	500 µg/ml	12.6047	22.4753	19.3695	24.4522		500 µg/ml	14.4413	27.0861	25.2236	27.7294		500 µg/ml	12.462	23.3102	21.995	24.4855
				ATCB	LCMV GP	LCMV NP	LCMV Z			ATCB	LCMV GP	LCMV NP	LCMV Z			ATCB	LCMV GP	LCMV NP	LCMV Z
		ΔCt	500 µg/ml	0	9.87062	6.76482	11.8475		500 µg/ml	0	12.6448	10.7823	13.2881		500 µg/ml	0	10.8482	9.53301	12.0235
		2^-ΔCt	500 µg/ml		0.00106818	0.00919572	0.000271365		500 µg/ml		0.000156151	0.000567818	9.99752e-05		500 µg/ml		0.000542458	0.00134982	0.000240191
C	MOI 0.01			ATCB	LCMV GP	LCMV NP	LCMV Z			ATCB	LCMV GP	LCMV NP	LCMV Z			ATCB	LCMV GP	LCMV NP	LCMV Z
		Ct	500 µg/ml	12.9839	26.5489	25.1566	24.8724		500 µg/ml	15.0577	31.0118	28.4094	32.2288		500 µg/ml	12.8932	28.8809	30.0512	26.7524
				ATCB	LCMV GP	LCMV NP	LCMV Z			ATCB	LCMV GP	LCMV NP	LCMV Z			ATCB	LCMV GP	LCMV NP	LCMV Z
		ΔCt	500 µg/ml	0	13.5649	12.1727	11.8884		500 µg/ml	0	15.9541	13.3517	17.1711		500 µg/ml	0	15.9876	17.1579	13.8591
		2^-ΔCt			8.25175e-05	0.000216599	0.000263769				1.57525e-05	9.56625e-05	6.77634e-06				1.539e-05	6.83831e-06	6.72946e-05
