# Supplementary material for: Sulfated glycosaminoglycans inhibit LCMV entry and modulate antiviral immunity and pathology
Source: EMBO Mol Med. 2026 Feb 23;18(4):1235–64. doi: 10.1038/s44321-026-00387-8 (PMC13083911; doi:10.1038/s44321-026-00387-8)
Supplement: Supplementary file 11 — Figure EV2 Source Data [file 44321_2026_387_MOESM11_ESM.zip]

Archive with 18 entries (14 files):
- Fig. EV2/
- __MACOSX/._Fig. EV2
- Fig. EV2/Fig. EV2E/
- __MACOSX/Fig. EV2/._Fig. EV2E
- Fig. EV2/Fig. EV2D.pdf
- __MACOSX/Fig. EV2/._Fig. EV2D.pdf
- Fig. EV2/Fig. EV2C/
- __MACOSX/Fig. EV2/._Fig. EV2C
- Fig. EV2/Fig. EV2A-B/
- __MACOSX/Fig. EV2/._Fig. EV2A-B
- Fig. EV2/Fig. EV2E/Fig. EV2E.xlsx
- __MACOSX/Fig. EV2/Fig. EV2E/._Fig. EV2E.xlsx
- Fig. EV2/Fig. EV2C/Fig. EV2C.xls
- __MACOSX/Fig. EV2/Fig. EV2C/._Fig. EV2C.xls
- Fig. EV2/Fig. EV2A-B/Fig. EV2A.pdf
- __MACOSX/Fig. EV2/Fig. EV2A-B/._Fig. EV2A.pdf
- Fig. EV2/Fig. EV2A-B/Fig. EV2B.xls
- __MACOSX/Fig. EV2/Fig. EV2A-B/._Fig. EV2B.xls
