# Supplementary material for: Sulfated glycosaminoglycans inhibit LCMV entry and modulate antiviral immunity and pathology
Source: EMBO Mol Med. 2026 Feb 23;18(4):1235–64. doi: 10.1038/s44321-026-00387-8 (PMC13083911; doi:10.1038/s44321-026-00387-8)
Supplement: Supplementary file 11 — Figure EV2 Source Data [file 44321_2026_387_MOESM11_ESM.zip › Fig. EV2/Fig. EV2E/Fig. EV2E.xlsx]

## Sheet: effector population
	control	D 50 µg/ml	D 5 µg/ml	D 0.5 µg/ml	D 0.05 µg/ml	DS 50 µg/ml	DS 5 µg/ml	DS 0.5 µg/ml	DS 0.05 µg/ml
	23.8	24.3	12.4	15.1	16.7	37.1	27.2	19.2	22.2
	8.45	17.5	13.9	6.2	8.98	22.8	31.5	7.74	7.88
	9.68	17.9	7.89	6.49	8.28	21.3	31.6	10.6	10.3
	24.8	26.3	20	16.5	18	47.9	41.2	26.9	23.8
	33.4	28.5	14.6	17.1	19.2	42.4	40.9	30.6	23.2
	22.4	20	13.4	12.3	13.6	40.3	36.9	21.6	14.3

## Sheet: proliferation
	control	D 50 µg/ml	D 5 µg/ml	D 0.5 µg/ml	D 0.05 µg/ml	DS 50 µg/ml	DS 5 µg/ml	DS 0.5 µg/ml	DS 0.05 µg/ml
	49.4	49.2	27.8	43.7	41.1	52.7	38	43.4	46.2
	18.1	22.2	43	16.1	21.2	39.4	51.1	17	18.8
	23	28.6	18.4	20.9	22.1	31.8	37.7	22.6	25
	35.8	45.4	30.1	30.4	32	62.2	59.4	37.8	38
	48.8	47.1	31.6	31.1	33.5	68	51.3	47.6	41.9
	37	32.9	33.2	24.3	26.1	66.2	57.8	30.6	25.9
