# Supplementary material for: Sulfated glycosaminoglycans inhibit LCMV entry and modulate antiviral immunity and pathology
Source: EMBO Mol Med. 2026 Feb 23;18(4):1235–64. doi: 10.1038/s44321-026-00387-8 (PMC13083911; doi:10.1038/s44321-026-00387-8)
Supplement: Supplementary file 11 — Figure EV2 Source Data [file 44321_2026_387_MOESM11_ESM.zip › Fig. EV2/Fig. EV2C/Fig. EV2C.xls]

## Sheet: Sheet0
	Lymphocytes/Single Cells/live, Comp-FSC-A subset/CD8, Comp-FSC-A subset/Ki67+ subset | Freq. of Parent
mouse_001_1,3a,10_Dextran Sulfate_001_009.fcs	4.96 %
mouse_001_1,3a,10_Dextran Sulfate_002_010.fcs	3.94 %
mouse_001_1,3a,10_Dextran Sulfate_003_011.fcs	18.5 %
mouse_001_1,3a,10_Dextran Sulfate_004_012.fcs	68.9 %
mouse_001_1,3a,10_Dextran Sulfate_005_013.fcs	75.8 %
mouse_001_1,3a,10_Dextran Sulfate_006_014.fcs	79.1 %
mouse_001_1,3a,10_Dextran_001_003.fcs	78.1 %
mouse_001_1,3a,10_Dextran_002_004.fcs	79.7 %
mouse_001_1,3a,10_Dextran_003_005.fcs	77.5 %
mouse_001_1,3a,10_Dextran_004_006.fcs	78.8 %
mouse_001_1,3a,10_Dextran_005_007.fcs	77.9 %
mouse_001_1,3a,10_Dextran_006_008.fcs	76.5 %
mouse_001_1,3a,10_LCMV_001.fcs	83.2 %
mouse_001_1,3a,10_ctrl_002.fcs	1.23 %
mouse_002_1,3a,10_Dextran Sulfate_001_023.fcs	3.60 %
mouse_002_1,3a,10_Dextran Sulfate_002_024.fcs	4.20 %
mouse_002_1,3a,10_Dextran Sulfate_003_025.fcs	17.1 %
mouse_002_1,3a,10_Dextran Sulfate_004_026.fcs	72.1 %
mouse_002_1,3a,10_Dextran Sulfate_005_027.fcs	75.1 %
mouse_002_1,3a,10_Dextran Sulfate_006_028.fcs	80.0 %
mouse_002_1,3a,10_Dextran_001_017.fcs	84.9 %
mouse_002_1,3a,10_Dextran_002_018.fcs	84.7 %
mouse_002_1,3a,10_Dextran_003_019.fcs	86.0 %
mouse_002_1,3a,10_Dextran_004_020.fcs	84.9 %
mouse_002_1,3a,10_Dextran_005_021.fcs	83.3 %
mouse_002_1,3a,10_Dextran_006_022.fcs	80.7 %
mouse_002_1,3a,10_LCMV_015.fcs	84.9 %
mouse_002_1,3a,10_ctrl_016.fcs	3.70 %
mouse_003_1,3a,10_Dextran Sulfate_001_037.fcs	4.11 %
mouse_003_1,3a,10_Dextran Sulfate_002_038.fcs	4.20 %
mouse_003_1,3a,10_Dextran Sulfate_003_039.fcs	17.6 %
mouse_003_1,3a,10_Dextran Sulfate_004_040.fcs	69.6 %
mouse_003_1,3a,10_Dextran Sulfate_005_041.fcs	75.6 %
mouse_003_1,3a,10_Dextran Sulfate_006_042.fcs	79.5 %
mouse_003_1,3a,10_Dextran_001_031.fcs	82.8 %
mouse_003_1,3a,10_Dextran_002_032.fcs	82.4 %
mouse_003_1,3a,10_Dextran_003_033.fcs	80.1 %
mouse_003_1,3a,10_Dextran_004_034.fcs	80.5 %
mouse_003_1,3a,10_Dextran_005_035.fcs	81.5 %
mouse_003_1,3a,10_Dextran_006_036.fcs	81.3 %
mouse_003_1,3a,10_LCMV_029.fcs	84.7 %
mouse_003_1,3a,10_ctrl_030.fcs	2.38 %

## Sheet: Arkusz1
ratio 10
	ctrl	LCMV	D 5000	D 500	D 50	D 5	D 0.5	D 0.05	DS 5000	DS 500	DS 50	DS 5	DS 0.5	DS 0.05
Ki67	1.23 %	83.2 %	78.1 %	79.7 %	77.5 %	78.8 %	77.9 %	76.5 %	4.96 %	3.94 %	18.5 %	68.9 %	75.8 %	79.1 %
	3.70 %	84.9 %	84.9 %	84.7 %	86.0 %	84.9 %	83.3 %	80.7 %	3.60 %	4.20 %	17.1 %	72.1 %	75.1 %	80.0 %
	2.38 %	84.7 %	82.8 %	82.4 %	80.1 %	80.5 %	81.5 %	81.3 %	4.11 %	4.20 %	17.6 %	69.6 %	75.6 %	79.5 %
