# Supplementary material for: Sulfated glycosaminoglycans inhibit LCMV entry and modulate antiviral immunity and pathology
Source: EMBO Mol Med. 2026 Feb 23;18(4):1235–64. doi: 10.1038/s44321-026-00387-8 (PMC13083911; doi:10.1038/s44321-026-00387-8)
Supplement: Supplementary file 11 — Figure EV2 Source Data [file 44321_2026_387_MOESM11_ESM.zip › Fig. EV2/Fig. EV2A-B/Fig. EV2B.xls]

## Sheet: Fig. EV2B
72h
ratio 10
	ctrl	LCMV	D 5000	D 500	D 50	D 5	D 0.5	D 0.05	DS 5000	DS 500	DS 50	DS 5	DS 0.5	DS 0.05
effector	10.1 %	30.6 %	35.1 %	35.0 %	34.6 %	36.5 %	34.2 %	33.8 %	2.62 %	2.56 %	12.5 %	31.8 %	33.1 %	34.5 %
	6.09 %	29.5 %	32.8 %	30.5 %	30.2 %	27.6 %	34.2 %	34.9 %	2.18 %	2.35 %	13.0 %	31.6 %	31.4 %	33.0 %
	10.9 %	34.2 %	29.5 %	25.0 %	32.5 %	39.0 %	31.2 %	31.0 %	1.98 %	2.49 %	12.3 %	30.7 %	30.5 %	34.2 %

## Sheet: Sheet0
	Lymphocytes/Single Cells/Live cells, CD8 subset/Q3: CD44+ , CD62L- effector | Freq. of Parent
BMDC_mouse_2_1,3a,10_72h_Dextran sulfate_005_111.fcs	31.4 %
BMDC_mouse_2_1,3a,10_72h_Dextran sulfate_006_112.fcs	33.0 %
BMDC_mouse_2_1,3a,10_72h_Dextran_001_101.fcs	32.8 %
BMDC_mouse_2_1,3a,10_72h_Dextran_002_102.fcs	30.5 %
BMDC_mouse_2_1,3a,10_72h_Dextran_003_103.fcs	30.2 %
BMDC_mouse_2_1,3a,10_72h_Dextran_004_104.fcs	27.6 %
BMDC_mouse_2_1,3a,10_72h_Dextran_005_105.fcs	34.2 %
BMDC_mouse_2_1,3a,10_72h_Dextran_006_106.fcs	34.9 %
BMDC_mouse_2_1,3a,10_72h_LCMV_099.fcs	29.5 %
BMDC_mouse_3_1,3a,10_72h_control_114.fcs	10.9 %
BMDC_mouse_3_1,3a,10_72h_Dextran sulfate_001_121.fcs	1.98 %
BMDC_mouse_3_1,3a,10_72h_Dextran sulfate_002_122.fcs	2.49 %
BMDC_mouse_3_1,3a,10_72h_Dextran_001_115.fcs	29.5 %
BMDC_mouse_3_1,3a,10_72h_Dextran_002_116.fcs	25.0 %
BMDC_mouse_3_1,3a,10_72h_Dextran_003_117.fcs	32.5 %
BMDC_mouse_3_1,3a,10_72h_Dextran_004_118.fcs	39.0 %
BMDC_mouse_3_1,3a,10_72h_Dextran_005_119.fcs	31.2 %
BMDC_mouse_3_1,3a,10_72h_Dextran_006_120.fcs	31.0 %
BMDC_mouse_3_1,3a,10_72h_LCMV_113.fcs	34.2 %
BMDC_mouse_3_1,3a,10_72h_Dextran sulfate_003_123.fcs	12.3 %
BMDC_mouse_3_1,3a,10_72h_Dextran sulfate_004_124.fcs	30.7 %
BMDC_mouse_3_1,3a,10_72h_Dextran sulfate_005_125.fcs	30.5 %
BMDC_mouse_3_1,3a,10_72h_Dextran sulfate_006_126.fcs	34.2 %
BMDC_mouse_2_1,3a,10_72h_Dextran sulfate_003_109.fcs	13.0 %
BMDC_mouse_2_1,3a,10_72h_Dextran sulfate_004_110.fcs	31.6 %
BMDC_mouse_1_1,3a,10_72h_control_086.fcs	10.1 %
BMDC_mouse_1_1,3a,10_72h_Dextran sulfate_001_093.fcs	2.62 %
BMDC_mouse_1_1,3a,10_72h_Dextran sulfate_002_094.fcs	2.56 %
BMDC_mouse_1_1,3a,10_72h_Dextran sulfate_003_095.fcs	12.5 %
BMDC_mouse_1_1,3a,10_72h_Dextran_001_087.fcs	35.1 %
BMDC_mouse_1_1,3a,10_72h_Dextran_002_088.fcs	35.0 %
BMDC_mouse_1_1,3a,10_72h_Dextran_003_089.fcs	34.6 %
BMDC_mouse_1_1,3a,10_72h_Dextran_004_090.fcs	36.5 %
BMDC_mouse_1_1,3a,10_72h_Dextran_005_091.fcs	34.2 %
BMDC_mouse_1_1,3a,10_72h_Dextran_006_092.fcs	33.8 %
BMDC_mouse_1_1,3a,10_72h_LCMV_085.fcs	30.6 %
BMDC_mouse_1_1,3a,10_72h_Dextran sulfate_004_096.fcs	31.8 %
BMDC_mouse_1_1,3a,10_72h_Dextran sulfate_005_097.fcs	33.1 %
BMDC_mouse_1_1,3a,10_72h_Dextran sulfate_006_098.fcs	34.5 %
BMDC_mouse_2_1,3a,10_72h_control_100.fcs	6.09 %
BMDC_mouse_2_1,3a,10_72h_Dextran sulfate_001_107.fcs	2.18 %
BMDC_mouse_2_1,3a,10_72h_Dextran sulfate_002_108.fcs	2.35 %
