# Supplementary material for: Sulfated glycosaminoglycans inhibit LCMV entry and modulate antiviral immunity and pathology
Source: EMBO Mol Med. 2026 Feb 23;18(4):1235–64. doi: 10.1038/s44321-026-00387-8 (PMC13083911; doi:10.1038/s44321-026-00387-8)
Supplement: Supplementary file 12 — Figure EV3 Source Data [file 44321_2026_387_MOESM12_ESM.zip]

Archive with 18 entries (8 files):
- Fig. EV3/
- Fig. EV3/Fig. EV3A-B/
- Fig. EV3/Fig. EV3A-B/Fig. EV3A/
- Fig. EV3/Fig. EV3A-B/Fig. EV3A/Fig. EV3A.xls
- Fig. EV3/Fig. EV3A-B/Fig. EV3B/
- Fig. EV3/Fig. EV3A-B/Fig. EV3B/Fig. EV3B.xls
- Fig. EV3/Fig. EV3C/
- Fig. EV3/Fig. EV3C/Fig. EV3C.xls
- Fig. EV3/Fig. EV3D-F/
- Fig. EV3/Fig. EV3D-F/Fig. EV3D-F.xlsx
- Fig. EV3/Fig. EV3G/
- Fig. EV3/Fig. EV3G/Fig. EV3G.xls
- Fig. EV3/Fig. EV3H/
- Fig. EV3/Fig. EV3H/Fig. EV3H.xlsx
- Fig. EV3/Fig. EV3I/
- Fig. EV3/Fig. EV3I/Fig. EV3I.xlsx
- Fig. EV3/Fig. EV3J/
- Fig. EV3/Fig. EV3J/Fig. EV3J.xlsx
