# Supplementary material for: Sulfated glycosaminoglycans inhibit LCMV entry and modulate antiviral immunity and pathology
Source: EMBO Mol Med. 2026 Feb 23;18(4):1235–64. doi: 10.1038/s44321-026-00387-8 (PMC13083911; doi:10.1038/s44321-026-00387-8)
Supplement: Supplementary file 12 — Figure EV3 Source Data [file 44321_2026_387_MOESM12_ESM.zip › Fig. EV3/Fig. EV3A-B/Fig. EV3A/Fig. EV3A.xls]

## Sheet: Sheet0
				absolute count				vehicle			DS
	Lymphocytes/Single Cells/CD19, CD8_4 subset/tet, CD8_4 subset | Count	Beads/Beads (pure) | Count		tet			gp33
blood_gp33_DS_R_005.fcs	212	8090		17470.1			tet	40385.9	109893	42240.4	17470.1	25435.5	41057.8
blood_gp33_DS_007.fcs	219	5740		25435.5
blood_gp33_DS_63_006.fcs	472	7664		41057.8			np396
blood_gp33_R_002.fcs	540	8914		40385.9			tet	19481.4	33000.5	22422	21054.4	25434.6	24481.8
blood_gp33_nn_001.fcs	1128	6843		109893
blood_gp33_62_003.fcs	566	8933		42240.4
blood_np396_DS_R_012.fcs	247	7821		21054.4
blood_np396_DS_014.fcs	237	6212		25434.6
blood_np396_DS_63_013.fcs	238	6481		24481.8
blood_np396_R_009.fcs	290	9924		19481.4
blood_np396_nn_008.fcs	347	7010		33000.5
blood_np396_62_010.fcs	288	8563		22422
				absolute count				ctrl				DS.
	Lymphocytes/Single Cells/CD19, CD8_4 subset/tet, CD8_4 subset | Count	Beads/Beads (pure) | Count		tet			gp33
blood_gp33_DS_L_008.fcs	813	9041		44961.8			tet	135631	73456.8	195379	89126.1	43590.4	34130.1	44961.8	29780.1
blood_gp33_DS_R_007.fcs	514	7530		34130.1
blood_gp33_DS_nn_006.fcs	727	8339		43590.4			np396
blood_gp33_DS_86_010.fcs	409	6867		29780.1			tet	47844.4	35748.9	50380.8	44017.9	17564.1	29689.1	28158.6	22899.7
blood_gp33_ctrl_L_003.fcs	1071	7290		73456.8
blood_gp33_ctrl_nn_001.fcs	1700	6267		135631
blood_gp33_ctrl_67_004.fcs	2207	5648		195379
blood_gp33_ctrl_87_005.fcs	1336	7495		89126.1
blood_np396_DS_L_018.fcs	304	5398		28158.6
blood_np396_DS_R_017.fcs	529	8909		29689.1
blood_np396_DS_nn_016.fcs	319	9081		17564.1
blood_np396_DS_86_020.fcs	320	6987		22899.7
blood_np396_ctrl_L_013.fcs	443	6196		35748.9
blood_np396_ctrl_nn_011.fcs	546	5706		47844.4
blood_np396_ctrl_67_014.fcs	516	5121		50380.8
blood_np396_ctrl_87_015.fcs	688	7815		44017.9
