# Supplementary material for: Sulfated glycosaminoglycans inhibit LCMV entry and modulate antiviral immunity and pathology
Source: EMBO Mol Med. 2026 Feb 23;18(4):1235–64. doi: 10.1038/s44321-026-00387-8 (PMC13083911; doi:10.1038/s44321-026-00387-8)
Supplement: Supplementary file 12 — Figure EV3 Source Data [file 44321_2026_387_MOESM12_ESM.zip › Fig. EV3/Fig. EV3A-B/Fig. EV3B/Fig. EV3B.xls]

## Sheet: Sheet0
					absolute count					vehicle			DS
	Lymphocytes/Single Cells/CD19, CD8_4 subset/tet, CD8_4 subset/Q1: IL7R- , KLRG1+ (slec) | Count	Lymphocytes/Single Cells/CD19, CD8_4 subset/tet, CD8_4 subset/Q3: IL7R+ , KLRG1- (mpec) | Count	Beads/Beads (pure) | Count		slec	mpec			gp33
blood_gp33_DS_R_005.fcs	85	10	8090		7004.53	824.063			slec	15107.3	48127	15672.2	7004.53	9872.24	17136.4
blood_gp33_DS_007.fcs	85	11	5740		9872.24	1277.58			mpec	2168.87	6819.62	2985.19	824.063	1277.58	1304.8
blood_gp33_DS_63_006.fcs	197	15	7664		17136.4	1304.8
blood_gp33_R_002.fcs	202	29	8914		15107.3	2168.87			np396
blood_gp33_nn_001.fcs	494	70	6843		48127	6819.62			slec	5374.18	6466.95	3970.57	3239.14	5687.92	5246.1
blood_gp33_62_003.fcs	210	40	8933		15672.2	2985.19			mpec	3761.92	1711.84	1479.23	1022.89	1180.51	514.324
blood_np396_DS_R_012.fcs	38	12	7821		3239.14	1022.89
blood_np396_DS_014.fcs	53	11	6212		5687.92	1180.51
blood_np396_DS_63_013.fcs	51	5	6481		5246.1	514.324
blood_np396_R_009.fcs	80	56	9924		5374.18	3761.92
blood_np396_nn_008.fcs	68	18	7010		6466.95	1711.84
blood_np396_62_010.fcs	51	19	8563		3970.57	1479.23
					absolute count					ctrl				DS.
	Lymphocytes/Single Cells/CD19, CD8_4 subset/tet, CD8_4 subset/Q1: IL7R- , KLRG1+ (slec) | Count	Lymphocytes/Single Cells/CD19, CD8_4 subset/tet, CD8_4 subset/Q3: IL7R+ , KLRG1- (mpec) | Count	Beads/Beads (pure) | Count		slec	mpec			gp33
blood_gp33_DS_L_008.fcs	230	27	9041		12719.8	1493.2			slec	52417.4	27091.9	81887.4	38559	13251	12018.6	12719.8	5388.09
blood_gp33_DS_R_007.fcs	181	22	7530		12018.6	1460.82			mpec	5106.11	3292.18	7613.31	4336.22	1558.94	1460.82	1493.2	3422.16
blood_gp33_DS_nn_006.fcs	221	26	8339		13251	1558.94
blood_gp33_DS_86_010.fcs	74	47	6867		5388.09	3422.16			np396
blood_gp33_ctrl_L_003.fcs	395	48	7290		27091.9	3292.18			slec	12793.6	9441.58	17086.5	20281.5	4184.56	8530.7	4723.97	3291.83
blood_gp33_ctrl_nn_001.fcs	657	64	6267		52417.4	5106.11			mpec	1577.29	5003.23	1659.83	1855.41	440.48	1066.34	1018.9	1860.6
blood_gp33_ctrl_67_004.fcs	925	86	5648		81887.4	7613.31
blood_gp33_ctrl_87_005.fcs	578	65	7495		38559	4336.22
blood_np396_DS_L_018.fcs	51	11	5398		4723.97	1018.9
blood_np396_DS_R_017.fcs	152	19	8909		8530.7	1066.34
blood_np396_DS_nn_016.fcs	76	8	9081		4184.56	440.48
blood_np396_DS_86_020.fcs	46	26	6987		3291.83	1860.6
blood_np396_ctrl_L_013.fcs	117	62	6196		9441.58	5003.23
blood_np396_ctrl_nn_011.fcs	146	18	5706		12793.6	1577.29
blood_np396_ctrl_67_014.fcs	175	17	5121		17086.5	1659.83
blood_np396_ctrl_87_015.fcs	317	29	7815		20281.5	1855.41
