# Supplementary material for: Sulfated glycosaminoglycans inhibit LCMV entry and modulate antiviral immunity and pathology
Source: EMBO Mol Med. 2026 Feb 23;18(4):1235–64. doi: 10.1038/s44321-026-00387-8 (PMC13083911; doi:10.1038/s44321-026-00387-8)
Supplement: Supplementary file 12 — Figure EV3 Source Data [file 44321_2026_387_MOESM12_ESM.zip › Fig. EV3/Fig. EV3C/Fig. EV3C.xls]

## Sheet: Sheet0
gp33	vehicle			DS
TIM3	2979	2516	3171	3427	3469	3799
PD-1	789	646	838	989	1018	1061
np396	R	nn	62	R		63
TIM3	2973	4543	4328	5743	5367	6033
PD-1	879	1412	1410	1828	1791	1965
gp33	vehicle				DS.
TIM3	1464	1631	1181	1402	2524	2033	2157	2239
PD-1	405	425	344	385	769	649	633	703
np396
TIM3	2400	2331	2317	2488	4161	3373	3201	3832
PD-1	731	668	691	660	1264	1112	1007	1255
