# Supplementary material for: Sulfated glycosaminoglycans inhibit LCMV entry and modulate antiviral immunity and pathology
Source: EMBO Mol Med. 2026 Feb 23;18(4):1235–64. doi: 10.1038/s44321-026-00387-8 (PMC13083911; doi:10.1038/s44321-026-00387-8)
Supplement: Supplementary file 12 — Figure EV3 Source Data [file 44321_2026_387_MOESM12_ESM.zip › Fig. EV3/Fig. EV3D-F/Fig. EV3D-F.xlsx]

## Sheet: Sheet1
Blood		DS			vehicle						Spleen		DS			vehicle					Liver		DS			vehicle
D	gp33										E	gp33									F	gp33
	TIM3	4544	4377	1234	1137	1152	1675					TIM3	3193	2501	1878	1334	1191	1496				TIM3	6257	3498	3666	1655	2080	2692
	PD-1	1847	1774	850	477	483	748					PD-1	1980	1627	1299	715	649	899				PD-1	3085	2246	2261	949	1097	1491
	Lag3	4755	4644	3248	3564	3494	3629					Lag3	3253	2936	2736	2315	2226	2462				Lag3	3639	3334	3275	2618	2789	3070
	2B4	4232	4181	2890	2795	2786	3251					2B4	3038	2771	2538	2066	2006	2194				2B4	3697	3281	3208	2504	2676	3009
	np396											np396										np396
	TIM3	6952	4514	5358	6882	6693	7044					TIM3	5395	4626	4646	4362	5353	5515				TIM3	8985	6917	6601	7724	7187	7654
	PD-1	2655	1771	2032	2703	2490	2555					PD-1	2664	2408	2633	2304	2586	2593				PD-1	4054	3241	3309	3566	3299	3508
	Lag3	6979	5585	5892	5841	6221	6392					Lag3	3775	3362	3402	3231	3803	3705				Lag3	4781	3843	3574	3708	3636	3771
	2B4	6418	5101	5402	5600	6008	6189					2B4	3422	3179	3023	3104	3633	3563				2B4	5016	3858	3656	4049	4030	4098
		vehicle				DS.						vehicle				DS.							vehicle				DS.
	gp33										gp33											gp33
	TIM3	755	602	639	949	1894	1171	933	1086		TIM3	852	1252	697	847	1774	1135	1117	1101			TIM3	1236	1906	1071	1423	4595	2265	1754	3255
	PD-1	293	308	250	389	1048	863	554	473		PD-1	450	889	421	524	1513	1124	868	658			PD-1	749	932	699	899	3055	2006	1275	2392
	Lag3	2847	2388	2397	2615	3204	3643	3048	3211		Lag3	2070	2123	1958	1949	2592	2721	2397	2416			Lag3	2720	2735	2557	2628	3619	3352	2895	3516
	2B4	2224	2093	2049	2201	2857	3213	2641	2754		2B4	1957	2052	1866	1789	2583	2763	2303	2332			2B4	2703	2688	2560	2617	3832	3448	2944	3669
	np396										np396											np396
	TIM3	2515	3426	4015	2385	3525	3012	3754	4701		TIM3	3384	4986	3855	3256	4426	5023	5642	7254			TIM3	5394	5411	6791	5153	8788	6248	6856	6888
	PD-1	1076	1267	1630	1027	1469	1499	1703	1661		PD-1	2083	2491	2345	2026	2503	3082	3051	3154			PD-1	2818	2747	3400	2734	3744	3277	3124	3116
	Lag3	3861	4617	4235	3920	4213	4565	4471	5127		Lag3	3066	3803	3525	2930	3462	3622	3559	3543			Lag3	3481	3832	4174	3902	3628	3780	3414	3913
	2B4	3734	4057	4147	3612	3659	4377	4155	4706		2B4	3011	3879	3566	2882	3503	3838	3734	3148			2B4	3742	4178	4563	4187	3506	4019	3774	4094
