# Supplementary material for: Sulfated glycosaminoglycans inhibit LCMV entry and modulate antiviral immunity and pathology
Source: EMBO Mol Med. 2026 Feb 23;18(4):1235–64. doi: 10.1038/s44321-026-00387-8 (PMC13083911; doi:10.1038/s44321-026-00387-8)
Supplement: Supplementary file 12 — Figure EV3 Source Data [file 44321_2026_387_MOESM12_ESM.zip › Fig. EV3/Fig. EV3G/Fig. EV3G.xls]

## Sheet: Sheet0
						absolute count						DS			vehicle
	Lymphocytes/Single Cells/CD8+/Ifng, CD8 subset | Count	Lymphocytes/Single Cells/CD8+/TNFa, CD8 subset | Count	Beads/Pure beads | Count			IFNg	TNFa				IFNg
blood_ctrl_cd8_DS_R_015.fcs	18	37	5518			2174.7	4470.22				ctrl	2174.7	2650.1	1465.56	3977.36	2708.06	3380.28
blood_ctrl_cd8_DS_nn_014.fcs	32	25	8050			2650.1	2070.39				gp33	9860.31	19630.4	16889	11318.5	34296.9	18079.3
blood_ctrl_cd8_DS_63_016.fcs	9	15	4094			1465.56	2442.6				np396	5201.3	9661.84	5019.06	4321.18	8978.96	7582.94
blood_ctrl_cd8_R_012.fcs	39	43	6537			3977.36	4385.29
blood_ctrl_cd8_nn_011.fcs	28	26	6893			2708.06	2514.63
blood_ctrl_cd8_62_013.fcs	27	28	5325			3380.28	3505.48				TNFa
blood_gp33_cd8_DS_R_005.fcs	126	69	8519			9860.31	5399.69				ctrl	4470.22	2070.39	2442.6	4385.29	2514.63	3505.48
blood_gp33_cd8_DS_nn_004.fcs	179	61	6079			19630.4	6689.7				gp33	5399.69	6689.7	9522.53	5333.33	10452.4	6943.01
blood_gp33_cd8_DS_63_006.fcs	188	106	7421			16889	9522.53				np396	3600.9	7887.21	7721.64	3612.79	5387.38	4784.47
blood_gp33_cd8_R_002.fcs	191	90	11250			11318.5	5333.33
blood_gp33_cd8_nn_001.fcs	420	128	8164			34296.9	10452.4
blood_gp33_cd8_62_003.fcs	263	101	9698			18079.3	6943.01
blood_np396_cd8_DS_R_025.fcs	52	36	6665			5201.3	3600.9
blood_np396_cd8_DS_nn_024.fcs	49	40	3381			9661.84	7887.21
blood_np396_cd8_DS_63_026.fcs	52	80	6907			5019.06	7721.64
blood_np396_cd8_R_022.fcs	61	51	9411			4321.18	3612.79
blood_np396_cd8_nn_021.fcs	105	63	7796			8978.96	5387.38
blood_np396_cd8_62_023.fcs	84	53	7385			7582.94	4784.47
						absolute count					vehicle				DS.
	Lymphocytes/Single Cells/CD8+/Ifng, CD8 subset | Count	Lymphocytes/Single Cells/CD8+/TNFa, CD8 subset | Count	Beads/Pure beads | Count			IFNg	TNFa			IFNg
blood_ctrl_cd8_DS_L_008.fcs	32	15	6435			2486.4	1165.5			nc	7646.21	3112.2	3944.97	3634.12	3570.93	2322.29	2486.4	1837.77
blood_ctrl_cd8_DS_R_007.fcs	23	10	4952			2322.29	1009.69			gp33	94366.2	54030.4	93592.8	55555.6	19771	21355.7	33255	24692.2
blood_ctrl_cd8_DS_nn_006.fcs	51	33	7141			3570.93	2310.6			np396	16231.8	21352.9	25740	14565.1	13489.5	11759.2	7171.65	17809.4
blood_ctrl_cd8_DS_86_010.fcs	29	13	7890			1837.77	823.828
blood_ctrl_cd8_ctrl_L_003.fcs	38	21	6105			3112.2	1719.9
blood_ctrl_cd8_ctrl_nn_001.fcs	74	40	4839			7646.21	4133.09			TNFa
blood_ctrl_cd8_ctrl_67_004.fcs	39	18	4943			3944.97	1820.76			nc	4133.09	1719.9	1820.76	1851.34	2310.6	1009.69	1165.5	823.828
blood_ctrl_cd8_ctrl_87_005.fcs	53	27	7292			3634.12	1851.34			gp33	13976.2	6035.83	9778.36	10384.2	3128.74	1729.21	4286.5	4766.32
blood_gp33_cd8_DS_L_018.fcs	481	62	7232			33255	4286.5			np396	2589.13	1879.06	2037.75	2598.47	2054.23	2351.83	1066.86	1335.71
blood_gp33_cd8_DS_R_017.fcs	247	20	5783			21355.7	1729.21
blood_gp33_cd8_DS_nn_016.fcs	297	47	7511			19771	3128.74
blood_gp33_cd8_DS_86_020.fcs	373	72	7553			24692.2	4766.32
blood_gp33_cd8_ctrl_L_013.fcs	555	62	5136			54030.4	6035.83
blood_gp33_cd8_ctrl_nn_011.fcs	871	129	4615			94366.2	13976.2
blood_gp33_cd8_ctrl_67_014.fcs	1005	105	5369			93592.8	9778.36
blood_gp33_cd8_ctrl_87_015.fcs	749	140	6741			55555.6	10384.2
blood_np396_cd8_DS_L_028.fcs	121	18	8436			7171.65	1066.86
blood_np396_cd8_DS_R_027.fcs	100	20	4252			11759.2	2351.83
blood_np396_cd8_DS_nn_026.fcs	197	30	7302			13489.5	2054.23
blood_np396_cd8_DS_86_030.fcs	160	12	4492			17809.4	1335.71
blood_np396_cd8_ctrl_L_023.fcs	250	22	5854			21352.9	1879.06
blood_np396_cd8_ctrl_nn_021.fcs	163	26	5021			16231.8	2589.13
blood_np396_cd8_ctrl_67_024.fcs	240	19	4662			25740	2037.75
blood_np396_cd8_ctrl_87_025.fcs	213	38	7312			14565.1	2598.47
