# Supplementary material for: Sulfated glycosaminoglycans inhibit LCMV entry and modulate antiviral immunity and pathology
Source: EMBO Mol Med. 2026 Feb 23;18(4):1235–64. doi: 10.1038/s44321-026-00387-8 (PMC13083911; doi:10.1038/s44321-026-00387-8)
Supplement: Supplementary file 12 — Figure EV3 Source Data [file 44321_2026_387_MOESM12_ESM.zip › Fig. EV3/Fig. EV3H/Fig. EV3H.xlsx]

## Sheet: Arkusz1
						multiplied by dilution
		GOT (AST)	GPT (ALT)	dilution		GOT (AST)	GPT (ALT)
vehicle		461	375	2x		922	750
		567	382	2x		1134	764
		611	379	2x		1222	758
DS		950	487	2x		1900	974
		926	464	2x		1852	928
		951	468	2x		1902	936
vehicle		125	116	4x		500	464
		97	78	4x		388	312
		39	27	4x		156	108
		112	107	4x		448	428
DS		547	351	4x		2188	1404
		335	195	4x		1340	780
		312	198	4x		1248	792
		331	211	4x		1324	844
