# Supplementary material for: Sulfated glycosaminoglycans inhibit LCMV entry and modulate antiviral immunity and pathology
Source: EMBO Mol Med. 2026 Feb 23;18(4):1235–64. doi: 10.1038/s44321-026-00387-8 (PMC13083911; doi:10.1038/s44321-026-00387-8)
Supplement: Supplementary file 12 — Figure EV3 Source Data [file 44321_2026_387_MOESM12_ESM.zip › Fig. EV3/Fig. EV3I/Fig. EV3I.xlsx]

## Sheet: Sheet1
	vehicle							DS
	2.60206	2.98227	3.01703	2.68124	2.85733	2.90309	2.50515	4.04922	3.85733	3.90309	3.85733	3.94448	4.07918	3.50515
