# Supplementary material for: Sulfated glycosaminoglycans inhibit LCMV entry and modulate antiviral immunity and pathology
Source: EMBO Mol Med. 2026 Feb 23;18(4):1235–64. doi: 10.1038/s44321-026-00387-8 (PMC13083911; doi:10.1038/s44321-026-00387-8)
Supplement: Supplementary file 12 — Figure EV3 Source Data [file 44321_2026_387_MOESM12_ESM.zip › Fig. EV3/Fig. EV3J/Fig. EV3J.xlsx]

## Sheet: Arkusz1
normalised to ACTB		vehicle							DS.
GP
Spleen		0.000215	0.00126	0.002606	0.001068	0.000392	0.000464	0.000154	0.015173	0.00293	0.004198	0.030981	0.022162	0.005623	0.001537
Liver		0.00388	0.013799	0.004559	0.003659	0.003851	0.001339	0.000532	0.028806	0.003682	0.005594	0.145686	0.018776	0.019016	0.013815
Kidney		0.000620322	0.00126814	0.00418224	0.000196891	0.000142124	2.69569e-05	0.000161458	0.0351981	0.0227105	0.0244251	0.0797414	0.0126577	0.0155827	0.00263268
Lung		4.5633e-05	0.00369159	0.0799476	0.00213113	0.000839917	0.000163721	0.00128086	0.144677	0.118311	0.0876279	0.164012	0.00752602	0.00362898	0.00407847
Brain		6.30609e-06	0.000152465	0.00125927	1.90233e-05	4.32476e-05	2.0805e-06	2.16656e-05	0.0335191	0.00141647	0.0119714	0.0476675	0.0238214	0.00152962	0.000141083
		vehicle							DS.
NP.
Spleen		0.00123	0.00551	0.008755	0.008943	0.003198	0.002514	0.001522	0.054676	0.016554	0.015339	0.269545	0.195428	0.043231	0.007856
Liver		0.012874	0.029612	0.017064	0.02557	0.018473	0.005205	0.003677	0.108959	0.032308	0.031661	0.783172	0.198077	0.099397	0.080822
Kidney		0.00278052	0.00988988	0.0199236	0.000745977	0.000671444	0.000148497	0.000528222	0.209444	0.0930459	0.127137	0.352617	0.0508583	0.0679221	0.0131238
Lung		0.00207815	0.0182635	0.0905444	0.0147537	0.00303441	0.00152748	0.00253132	0.631918	0.862686	0.430439	0.253937	0.0220382	0.00896532	0.01618
Brain		7.49608e-05	0.000479881	0.00313993	6.27359e-05	6.32382e-05	1.19186e-05	4.94355e-05	0.128494	0.0041825	0.0376588	0.132177	0.0472131	0.00446846	0.000771601
		vehicle							DS.
Z
Spleen		0.003687	0.012151	0.02439	0.009512	0.005055	0.002878	0.002698	0.174332	0.052593	0.038585	0.517161	0.333653	0.066952	0.011053
Liver		0.030551	0.045155	0.046158	0.040932	0.01892	0.006759	0.008704	0.447168	0.202708	0.122839	1.4268	0.298167	0.152339	0.11529
Kidney		0.00163427	0.00672191	0.00859012	0.000661662	0.000312344	0.000158642	0.000406222	0.124782	0.0749698	0.0671826	0.298716	0.0247511	0.0268883	0.0072259
Lung		0.0082256	0.061691	0.209426	0.0169922	0.0049023	0.00162445	0.00732526	1.08429	1.586	0.733646	0.121001	0.00908994	0.0046995	0.0159797
Brain		4.42525e-05	0.000366952	0.00140469	2.40069e-05	4.78174e-05	1.06246e-05	5.79258e-06	0.0592171	0.00205291	0.0158165	0.0451837	0.0154938	0.00333515	0.000276216
