# Supplementary material for: Sulfated glycosaminoglycans inhibit LCMV entry and modulate antiviral immunity and pathology
Source: EMBO Mol Med. 2026 Feb 23;18(4):1235–64. doi: 10.1038/s44321-026-00387-8 (PMC13083911; doi:10.1038/s44321-026-00387-8)
Supplement: Supplementary file 13 — Figure EV4 Source Data [file 44321_2026_387_MOESM13_ESM.zip]

Archive with 30 entries (22 files):
- Fig. EV4/
- __MACOSX/._Fig. EV4
- Fig. EV4/Fig. EV4G/
- __MACOSX/Fig. EV4/._Fig. EV4G
- Fig. EV4/Fig. EV4F/
- __MACOSX/Fig. EV4/._Fig. EV4F
- Fig. EV4/Fig. EV4A/
- __MACOSX/Fig. EV4/._Fig. EV4A
- Fig. EV4/Fig. EV4D/
- __MACOSX/Fig. EV4/._Fig. EV4D
- Fig. EV4/Fig. EV4C/
- __MACOSX/Fig. EV4/._Fig. EV4C
- Fig. EV4/Fig. EV4B/
- __MACOSX/Fig. EV4/._Fig. EV4B
- Fig. EV4/Fig. EV4E/
- __MACOSX/Fig. EV4/._Fig. EV4E
- Fig. EV4/Fig. EV4G/Fig. EV4G.xlsx
- __MACOSX/Fig. EV4/Fig. EV4G/._Fig. EV4G.xlsx
- Fig. EV4/Fig. EV4F/Fig. EV4F.xlsx
- __MACOSX/Fig. EV4/Fig. EV4F/._Fig. EV4F.xlsx
- Fig. EV4/Fig. EV4A/Fig. EV4A.xlsx
- __MACOSX/Fig. EV4/Fig. EV4A/._Fig. EV4A.xlsx
- Fig. EV4/Fig. EV4D/Fig. EV4D.xlsx
- __MACOSX/Fig. EV4/Fig. EV4D/._Fig. EV4D.xlsx
- Fig. EV4/Fig. EV4C/Fig. EV4C.xlsx
- __MACOSX/Fig. EV4/Fig. EV4C/._Fig. EV4C.xlsx
- Fig. EV4/Fig. EV4B/Fig. EV4B.xlsx
- __MACOSX/Fig. EV4/Fig. EV4B/._Fig. EV4B.xlsx
- Fig. EV4/Fig. EV4E/Fig. EV4E.xlsx
- __MACOSX/Fig. EV4/Fig. EV4E/._Fig. EV4E.xlsx
