# Supplementary material for: Sulfated glycosaminoglycans inhibit LCMV entry and modulate antiviral immunity and pathology
Source: EMBO Mol Med. 2026 Feb 23;18(4):1235–64. doi: 10.1038/s44321-026-00387-8 (PMC13083911; doi:10.1038/s44321-026-00387-8)
Supplement: Supplementary file 13 — Figure EV4 Source Data [file 44321_2026_387_MOESM13_ESM.zip › Fig. EV4/Fig. EV4G/Fig. EV4G.xlsx]

## Sheet: results
d8	blood		kidney		lung		brain
	vehicle	DS.	vehicle	DS.	vehicle	DS.	vehicle	DS.
	3.38021	3.60206	3.50515	3.50515	2.98227	2.20412	3.10721	3.35025
	3.80618	2.90309	3.50515	4.04922	2.80618	2.80618	3.10721	2.50515
	3.68124	3.20412	3.20412	3.20412	3.2833	2.50515	3.10721	3.45939
	3.68124		3.20412		2.68124		2.80618
	4.20412	4.20412	4.20412	4.35025	3.98227	3.20412	4.50515	4.2833
	4.50515	4.68124	4.50515	4.31806	4.15836	3.50515	3.50515	4.45939
	4.38021	3.90309	4.20412	4.52634	3.20412	3.68124	3.98227	3.50515
		4.20412		4.48287		4.15836		3.98227
