# Supplementary material for: Sulfated glycosaminoglycans inhibit LCMV entry and modulate antiviral immunity and pathology
Source: EMBO Mol Med. 2026 Feb 23;18(4):1235–64. doi: 10.1038/s44321-026-00387-8 (PMC13083911; doi:10.1038/s44321-026-00387-8)
Supplement: Supplementary file 13 — Figure EV4 Source Data [file 44321_2026_387_MOESM13_ESM.zip › Fig. EV4/Fig. EV4F/Fig. EV4F.xlsx]

## Sheet: results
MFI		vehicle							DS
	gp33	8260	9222	7936	8241	7115	5803	5837	4931	4699	5421	8043	7990	8343	8526
	TIM3	2062	2245	2083	2088	1776	1561	1560	1342	1287	1547	2661	2679	2264	2291
	PD-1	3054	3048	3059	3010	3017	3258	3390	2832	2707	2768	3695	3642	3575	3492
	Lag3	2939	2915	2933	2889	2989	3239	3353	2741	2616	2660	3701	3643	3536	3468
	2B4
	np396
	TIM3	11835	10970	11002	10392	12018	8867	9185	8165	7721	7435	7918	7120	8525	8751
	PD-1	2993	2992	2956	2862	2995	2310	2376	2370	2243	2264	2113	1900	2229	2296
	Lag3	3505	3511	3691	3468	3448	3304	3424	3331	3182	2992	3631	3326	3593	3557
	2B4	3473	3446	3625	3394	3519	3299	3500	3304	3170	2957	3624	3361	3627	3580
