# Supplementary material for: Sulfated glycosaminoglycans inhibit LCMV entry and modulate antiviral immunity and pathology
Source: EMBO Mol Med. 2026 Feb 23;18(4):1235–64. doi: 10.1038/s44321-026-00387-8 (PMC13083911; doi:10.1038/s44321-026-00387-8)
Supplement: Supplementary file 13 — Figure EV4 Source Data [file 44321_2026_387_MOESM13_ESM.zip › Fig. EV4/Fig. EV4A/Fig. EV4A.xlsx]

## Sheet: spleen
		vehicle							DS
	gp33	1.42187e+06	1.16985e+06	813772	1.00522e+06	1.27049e+06	1.46951e+06	1.41134e+06	1.49229e+06	1.33446e+06	1.31059e+06	1.18234e+06	1.05835e+06	564212	559487
	np396	691889	546604	491016	389823	271298	512565	450374	641330	616271	698212	317054	297848	297300	309165
				absolute count
	Lymphocytes/Single Cells/CD19, CD8_4 subset/tet, CD8_4 subset | Count	Beads/Beads (pure) | Count		tet
sp_gp33_DS_RL_011.fcs	3515	7152		1.31059e+06
sp_gp33_DS_RR_001_010.fcs	3557	7108		1.33446e+06
sp_gp33_DS_RR_009.fcs	4004	7155		1.49229e+06
sp_gp33_ctrl_L_003.fcs	2254	5138		1.16985e+06
sp_gp33_ctrl_RL_005.fcs	1708	4531		1.00522e+06
sp_gp33_ctrl_RR_004.fcs	1495	4899		813772
sp_gp33_ctrl_R_002.fcs	2409	4518		1.42187e+06
sp_np396_DS_RL_022.fcs	1411	5389		698212
sp_np396_DS_RR_001_021.fcs	1605	6945		616271
sp_np396_DS_RR_020.fcs	1620	6736		641330
sp_np396_ctrl_L_014.fcs	1005	4903		546604
sp_np396_ctrl_RL_016.fcs	678	4638		389823
sp_np396_ctrl_RR_015.fcs	977	5306		491016
sp_np396_ctrl_R_013.fcs	1207	4652		691889
				absolute count
	Lymphocytes/Single Cells/CD19, CD8_4 subset/tet, CD8_4 subset | Count	Beads/Beads (pure) | Count		tet
sp_gp33_1_001.fcs	2618	5495		1.27049e+06
sp_gp33_2_002.fcs	2795	5072		1.46951e+06
sp_gp33_3_003.fcs	2741	5179		1.41134e+06
sp_gp33_5_005.fcs	2079	4689		1.18234e+06
sp_gp33_6_006.fcs	2011	5067		1.05835e+06
sp_gp33_8_008.fcs	1195	5648		564212
sp_gp33_9_009.fcs	1168	5567		559487
sp_np396_1_011.fcs	703	6910		271298
sp_np396_2_012.fcs	1313	6831		512565
sp_np396_3_013.fcs	1000	5921		450374
sp_np396_5_015.fcs	594	4996		317054
sp_np396_6_016.fcs	704	6303		297848
sp_np396_8_018.fcs	658	5902		297300
sp_np396_9_019.fcs	662	5710		309165

## Sheet: liver
		vehicle							DS
	gp33	1.11267e+06	1.20981e+06	700020	806183	1.13111e+06	681268	639260	1.1557e+06	836953	799131	599558	496492	738952	729508
	np396	548218	432326	373164	416542	216426	174533	172572	499654	371961	348420	314859	428498	284649	268499
				absolute count
	Lymphocytes/Single Cells/CD19, CD8_4 subset/tet, CD8_4 subset | Count	Beads/Beads (pure) | Count		tet
lv_gp33_DS_RL_011.fcs	1800	3115		1.1557e+06
lv_gp33_DS_RR_001_010.fcs	1368	3269		836953
lv_gp33_DS_RR_009.fcs	1287	3221		799131
lv_gp33_ctrl_L_003.fcs	2059	3701		1.11267e+06
lv_gp33_ctrl_RL_005.fcs	2145	3546		1.20981e+06
lv_gp33_ctrl_RR_004.fcs	1756	5017		700020
lv_gp33_ctrl_R_002.fcs	1982	4917		806183
lv_np396_DS_RL_022.fcs	723	2894		499654
lv_np396_DS_RR_001_021.fcs	589	3167		371961
lv_np396_DS_RR_020.fcs	689	3955		348420
lv_np396_ctrl_L_014.fcs	1100	4013		548218
lv_np396_ctrl_RL_016.fcs	765	3539		432326
lv_np396_ctrl_RR_015.fcs	940	5038		373164
lv_np396_ctrl_R_013.fcs	972	4667		416542
				absolute count
	Lymphocytes/Single Cells/CD19, CD8_4 subset/tet, CD8_4 subset | Count	Beads/Beads (pure) | Count		tet
lv_gp33_1_001.fcs	1967	3478		1.13111e+06
lv_gp33_2_002.fcs	1633	4794		681268
lv_gp33_3_003.fcs	1485	4646		639260
lv_gp33_5_005.fcs	813	2712		599558
lv_gp33_6_006.fcs	920	3706		496492
lv_gp33_8_008.fcs	1530	4141		738952
lv_gp33_9_009.fcs	1780	4880		729508
lv_np396_1_011.fcs	668	6173		216426
lv_np396_2_012.fcs	514	5890		174533
lv_np396_3_013.fcs	470	5447		172572
lv_np396_5_015.fcs	463	2941		314859
lv_np396_6_016.fcs	415	1937		428498
lv_np396_8_018.fcs	687	4827		284649
lv_np396_9_019.fcs	713	5311		268499
