# Supplementary material for: Sulfated glycosaminoglycans inhibit LCMV entry and modulate antiviral immunity and pathology
Source: EMBO Mol Med. 2026 Feb 23;18(4):1235–64. doi: 10.1038/s44321-026-00387-8 (PMC13083911; doi:10.1038/s44321-026-00387-8)
Supplement: Supplementary file 13 — Figure EV4 Source Data [file 44321_2026_387_MOESM13_ESM.zip › Fig. EV4/Fig. EV4D/Fig. EV4D.xlsx]

## Sheet: results
MFI		vehicle							DS
	gp33
	TIM3	3936	4663	4171	4610	3960	2891	2872	3128	3078	3323	4330	4445	4046	4474
	PD-1	915	1062	1000	1071	909	708	710	763	749	811	1139	1146	984	1208
	Lag3	3197	3342	3384	3293	3061	3030	3030	2993	2995	3006	3041	3233	2888	3077
	2B4	3012	3147	3138	3105	2954	2926	2944	2821	2800	2797	2902	3094	2791	2928
	np396
	TIM3	7192	7049	6761	7147	7228	4502	4405	5329	5261	4687	5012	5032	6317	5157
	PD-1	1802	1826	1818	1860	1777	1180	1143	1449	1446	1258	1481	1481	1643	1479
	Lag3	3950	4099	4165	4486	3912	3510	3509	4038	3960	3938	3443	3436	3749	3394
	2B4	3756	3901	3932	4275	3844	3427	3439	3868	3780	3711	3347	3305	3722	3286
