# Supplementary material for: Sulfated glycosaminoglycans inhibit LCMV entry and modulate antiviral immunity and pathology
Source: EMBO Mol Med. 2026 Feb 23;18(4):1235–64. doi: 10.1038/s44321-026-00387-8 (PMC13083911; doi:10.1038/s44321-026-00387-8)
Supplement: Supplementary file 13 — Figure EV4 Source Data [file 44321_2026_387_MOESM13_ESM.zip › Fig. EV4/Fig. EV4C/Fig. EV4C.xlsx]

## Sheet: spleen
	IFNg	vehicle							DS
	u.s.	275185	209252	157586	156338	149734	139437	137828	107474	98864.4	88092.2	132792	125540	96836.4	91272.1
	gp33	1190153	758403	615742	639756	992354	1166528	1194915	908620	962625	805534	857934	978050	1388779	1455813
	np396	647573	379176	333758	331389	407071	322171	367318	354039	381615	286853	367231	350851	388375	406123
	TNFa	vehicle							DS
	u.s.	373704	367292	228499	284083	362566	387665	412394	186372	179693	193256	494908	506825	315972	303480
	gp33	388024	299626	287205	310231	336610	439054	380414	232897	250972	309044	489156	317169	504290	435000
	np396	313726	235379	227785	225797	212787	216096	234733	192643	206693	213216	440483	250250	308601	296727
						absolute count
	Lymphocytes/Single Cells/CD8+/Ifng, CD8 subset | Count	Lymphocytes/Single Cells/CD8+/TNFa, CD8 subset | Count	Beads/Pure beads | Count			IFNg	TNFa
spleen_ctrl_cd8_DS_RL_011.fcs	258	566	7810			88092.2	193257
spleen_ctrl_cd8_DS_RR_001_010.fcs	296	538	7984			98864.4	179693
spleen_ctrl_cd8_DS_RR_009.fcs	346	600	8585			107474	186372
spleen_ctrl_cd8_ctrl_L_003.fcs	523	918	6665			209252	367292
spleen_ctrl_cd8_ctrl_RL_005.fcs	421	765	7181			156338	284083
spleen_ctrl_cd8_ctrl_RR_004.fcs	500	725	8461			157586	228499
spleen_ctrl_cd8_ctrl_R_002.fcs	743	1009	7200			275185	373704
spleen_gp33_cd8_DS_RL_022.fcs	1994	765	6601			805535	309044
spleen_gp33_cd8_DS_RR_001_021.fcs	2846	742	7884			962625	250972
spleen_gp33_cd8_DS_RR_020.fcs	2809	720	8244			908620	232897
spleen_gp33_cd8_ctrl_L_014.fcs	1949	770	6853			758403	299625
spleen_gp33_cd8_ctrl_RL_016.fcs	1260	611	5252			639756	310231
spleen_gp33_cd8_ctrl_RR_015.fcs	1460	681	6323			615741	287205
spleen_gp33_cd8_ctrl_R_013.fcs	2236	729	5010			1.19015e+06	388024
spleen_np396_cd8_DS_RL_033.fcs	783	582	7279			286853	213216
spleen_np396_cd8_DS_RR_001_032.fcs	1069	579	7470			381615	206693
spleen_np396_cd8_DS_RR_031.fcs	1167	635	8790			354039	192643
spleen_np396_cd8_ctrl_L_025.fcs	915	568	6435			379176	235379
spleen_np396_cd8_ctrl_RL_027.fcs	703	479	5657			331389	225797
spleen_np396_cd8_ctrl_RR_026.fcs	885	604	7071			333758	227785
spleen_np396_cd8_ctrl_R_024.fcs	1416	686	5831			647573	313725
						absolute count
	Lymphocytes/Single Cells/CD8+/Ifng, CD8 subset | Count	Lymphocytes/Single Cells/CD8+/TNFa, CD8 subset | Count	Beads/Pure beads | Count			IFNg	TNFa
spleen_ctrl_cd8_1_001.fcs	299	724	5325			149734	362567
spleen_ctrl_cd8_2_002.fcs	273	759	5221			139437	387665
spleen_ctrl_cd8_3_003.fcs	253	757	4895			137828	412394
spleen_ctrl_cd8_5_005.fcs	282	1051	5663			132792	494908
spleen_ctrl_cd8_6_006.fcs	269	1086	5714			125540	506825
spleen_ctrl_cd8_8_008.fcs	251	819	6912			96836.4	315972
spleen_ctrl_cd8_9_009.fcs	240	798	7012			91272.1	303480
spleen_gp33_cd8_1_011.fcs	2385	809	6409			992355	336610
spleen_gp33_cd8_2_012.fcs	2633	991	6019			1.16653e+06	439054
spleen_gp33_cd8_3_013.fcs	2538	808	5664			1.19492e+06	380414
spleen_gp33_cd8_5_015.fcs	2245	1280	6978			857934	489156
spleen_gp33_cd8_6_016.fcs	1437	466	3918			978050	317169
spleen_gp33_cd8_8_018.fcs	1578	573	3030			1.38878e+06	504290
spleen_gp33_cd8_9_019.fcs	1670	499	3059			1.45581e+06	435001
spleen_np396_cd8_1_025.fcs	924	483	6053			407071	212787
spleen_np396_cd8_2_029.fcs	653	438	5405			322171	216096
spleen_np396_cd8_3_030.fcs	712	455	5169			367318	234733
spleen_np396_cd8_5_026.fcs	757	908	5497			367231	440483
spleen_np396_cd8_6_021.fcs	701	500	5328			350851	250250
spleen_np396_cd8_8_022.fcs	740	588	5081			388375	308601
spleen_np396_cd8_9_023.fcs	839	613	5509			406123	296727

## Sheet: liver
	IFNg	vehicle							DS
	u.s.	126761	198372	137638	172832	112761	154571	135185	185650	117763	122171	302482	276743	443506	407325
	gp33	355474	584781	281585	468112	303112	357678	338882	396636	376955	455882	1085038	924455	877558	783346
	np396	169085	259301	138517	191169	259470	248373	317640	220203	195415	208964	504740	531532	523212	395474
	TNFa	vehicle							DS
	u.s.	149648	177276	204328	166617	250692	287276	281852	195786	111530	264298	340988	355034	559091	549045
	gp33	160330	213400	197245	246940	281010	358789	288545	156073	151850	240809	440258	561526	602144	516577
	np396	147880	203869	184580	205001	479167	528793	621668	226082	194129	282305	602257	684685	668130	383621
						absolute count
	Lymphocytes/Single Cells/CD8+/Ifng, CD8 subset | Count	Lymphocytes/Single Cells/CD8+/TNFa, CD8 subset | Count	Beads/Pure beads | Count			IFNg	TNFa
liver_ctrl_cd8_DS_RL_011.fcs	251	543	4109			122171	264298
liver_ctrl_cd8_DS_RR_001_010.fcs	359	340	6097			117763	111530
liver_ctrl_cd8_DS_RR_009.fcs	348	367	3749			185650	195786
liver_ctrl_cd8_ctrl_L_003.fcs	536	479	5404			198372	177276
liver_ctrl_cd8_ctrl_RL_005.fcs	584	563	6758			172832	166617
liver_ctrl_cd8_ctrl_RR_004.fcs	388	576	5638			137637	204328
liver_ctrl_cd8_ctrl_R_002.fcs	432	510	6816			126761	149648
liver_gp33_cd8_DS_RL_022.fcs	992	524	4352			455882	240809
liver_gp33_cd8_DS_RR_001_021.fcs	988	398	5242			376955	151850
liver_gp33_cd8_DS_RR_020.fcs	1014	399	5113			396636	156073
liver_gp33_cd8_ctrl_L_014.fcs	1414	516	4836			584781	213400
liver_gp33_cd8_ctrl_RL_016.fcs	1090	575	4657			468113	246940
liver_gp33_cd8_ctrl_RR_015.fcs	828	580	5881			281585	197245
liver_gp33_cd8_ctrl_R_013.fcs	1164	525	6549			355474	160330
liver_np396_cd8_DS_RL_033.fcs	359	485	3436			208964	282305
liver_np396_cd8_DS_RR_001_032.fcs	456	453	4667			195415	194129
liver_np396_cd8_DS_RR_031.fcs	412	423	3742			220203	226082
liver_np396_cd8_ctrl_L_025.fcs	697	548	5376			259301	203869
liver_np396_cd8_ctrl_RL_027.fcs	539	578	5639			191169	205001
liver_np396_cd8_ctrl_RR_026.fcs	424	565	6122			138517	184580
liver_np396_cd8_ctrl_R_024.fcs	606	530	7168			169085	147879
						absolute count
	Lymphocytes/Single Cells/CD8+/Ifng, CD8 subset | Count	Lymphocytes/Single Cells/CD8+/TNFa, CD8 subset | Count	Beads/Pure beads | Count			IFNg	TNFa
liver_gp33_cd8_1_011.fcs	672	623	4434			303112	281010
liver_gp33_cd8_2_012.fcs	644	646	3601			357678	358789
liver_gp33_cd8_3_013.fcs	855	728	5046			338882	288545
liver_gp33_cd8_5_020.fcs	1008	409	1858			1.08504e+06	440258
liver_gp33_cd8_6_016.fcs	1187	721	2568			924455	561526
liver_gp33_cd8_8_018.fcs	1351	927	3079			877558	602144
liver_gp33_cd8_9_019.fcs	1016	670	2594			783346	516577
liver_np396_cd8_1_021.fcs	274	506	2112			259470	479167
liver_np396_cd8_2_022.fcs	248	528	1997			248373	528793
liver_np396_cd8_3_023.fcs	280	548	1763			317640	621668
liver_np396_cd8_5_025.fcs	559	667	2215			504740	602257
liver_np396_cd8_6_026.fcs	413	532	1554			531532	684685
liver_np396_cd8_8_028.fcs	834	1065	3188			523212	668130
liver_np396_cd8_9_030.fcs	367	356	1856			395474	383621
lver_ctrl_cd8_1_001.fcs	224	498	3973			112761	250692
lver_ctrl_cd8_2_002.fcs	410	762	5305			154571	287276
lver_ctrl_cd8_3_003.fcs	365	761	5400			135185	281852
lver_ctrl_cd8_5_005.fcs	652	735	4311			302482	340988
lver_ctrl_cd8_6_006.fcs	661	848	4777			276743	355035
lver_ctrl_cd8_8_008.fcs	1366	1722	6160			443506	559091
lver_ctrl_cd8_9_009.fcs	1279	1724	6280			407325	549045
