# Supplementary material for: Sulfated glycosaminoglycans inhibit LCMV entry and modulate antiviral immunity and pathology
Source: EMBO Mol Med. 2026 Feb 23;18(4):1235–64. doi: 10.1038/s44321-026-00387-8 (PMC13083911; doi:10.1038/s44321-026-00387-8)
Supplement: Supplementary file 13 — Figure EV4 Source Data [file 44321_2026_387_MOESM13_ESM.zip › Fig. EV4/Fig. EV4B/Fig. EV4B.xlsx]

## Sheet: spleen
	SLEC	vehicle							DS
	gp33	387192	346179	217187	223056	240704	296530	253846	447985	388295	362043	137058	114729	54768.7	63229.8
	np396	178275	121286	141726	79919.5	36661.8	92909.8	93227.5	195566	189681	210305	74726.4	79538.8	36597.8	25218.9
	MPEC	vehicle							DS
	gp33	69057.1	53457.9	39191.7	56499.7	81043.4	182440	163223	95411.1	92665.5	73079.8	180849	171041	58073.7	55086.5
	np396	33820.6	28825.9	20605.6	22998.4	13892.9	65193	45938.2	24544.7	23422.1	25236.6	38430.7	32154	21235.7	27554
					absolute count
	Lymphocytes/Single Cells/CD19, CD8_4 subset/tet, CD8_4 subset/Q1: IL7R- , KLRG1+ (slec) | Count	Lymphocytes/Single Cells/CD19, CD8_4 subset/tet, CD8_4 subset/Q3: IL7R+ , KLRG1- (mepc) | Count	Beads/Beads (pure) | Count		slec	mpec
sp_gp33_DS_RL_011.fcs	971	196	7152		362043	73079.8
sp_gp33_DS_RR_001_010.fcs	1035	247	7108		388295	92665.5
sp_gp33_DS_RR_009.fcs	1202	256	7155		447985	95411.1
sp_gp33_ctrl_L_003.fcs	667	103	5138		346179	53457.9
sp_gp33_ctrl_RL_005.fcs	379	96	4531		223056	56499.7
sp_gp33_ctrl_RR_004.fcs	399	72	4899		217187	39191.7
sp_gp33_ctrl_R_002.fcs	656	117	4518		387192	69057.1
sp_np396_DS_RL_022.fcs	425	51	5389		210305	25236.6
sp_np396_DS_RR_001_021.fcs	494	61	6945		189681	23422.1
sp_np396_DS_RR_020.fcs	494	62	6736		195566	24544.7
sp_np396_ctrl_L_014.fcs	223	53	4903		121286	28825.9
sp_np396_ctrl_RL_016.fcs	139	40	4638		79919.5	22998.4
sp_np396_ctrl_RR_015.fcs	282	41	5306		141726	20605.6
sp_np396_ctrl_R_013.fcs	311	59	4652		178275	33820.6
					absolute count
	Lymphocytes/Single Cells/CD19, CD8_4 subset/tet, CD8_4 subset/Q1: IL7R- , KLRG1+ (slec) | Count	Lymphocytes/Single Cells/CD19, CD8_4 subset/tet, CD8_4 subset/Q3: IL7R+ , KLRG1- (mepc) | Count	Beads/Beads (pure) | Count		slec	mpec
sp_gp33_1_001.fcs	496	167	5495		240704	81043.4
sp_gp33_2_002.fcs	564	347	5072		296530	182440
sp_gp33_3_003.fcs	493	317	5179		253846	163223
sp_gp33_5_005.fcs	241	318	4689		137058	180849
sp_gp33_6_006.fcs	218	325	5067		114729	171041
sp_gp33_8_008.fcs	116	123	5648		54768.6	58073.7
sp_gp33_9_009.fcs	132	115	5567		63229.7	55086.5
sp_np396_1_011.fcs	95	36	6910		36661.8	13892.9
sp_np396_2_012.fcs	238	167	6831		92909.8	65193
sp_np396_3_013.fcs	207	102	5921		93227.5	45938.2
sp_np396_5_015.fcs	140	72	4996		74726.4	38430.7
sp_np396_6_016.fcs	188	76	6303		79538.8	32154
sp_np396_8_018.fcs	81	47	5902		36597.8	21235.7
sp_np396_9_019.fcs	54	59	5710		25218.9	27554

## Sheet: liver
	SLEC	vehicle							DS
	gp33	132194	197784	121985	168077	120759	91781.4	96427	202422	206179	239486	53834.8	39935.2	56508.1	57377.1
	np396	103278	77248.9	94084.9	62164.4	26243.3	44482.2	37819	75853.4	82728.1	93296.5	55763.3	66081.6	43919.6	52344.2
	MPEC	vehicle							DS
	gp33	23591.6	37287.2	35479.4	49069.4	90856.8	59657.9	61127.8	34150.9	31814	41091.5	76696.2	44792.2	71963.3	85245.9
	np396	18427.3	31896.3	17070.3	32212.5	18791.5	14261.5	16890	14159.3	19576.9	24188	31281.9	44398.6	38533.2	30502.7
					absolute count
	Lymphocytes/Single Cells/CD19, CD8_4 subset/tet, CD8_4 subset/Q1: IL7R- , KLRG1+ (slec) | Count	Lymphocytes/Single Cells/CD19, CD8_4 subset/tet, CD8_4 subset/Q3: IL7R+ , KLRG1- (mepc) | Count	Beads/Beads (pure) | Count		slec	mpec
lv_gp33_DS_RL_011.fcs	373	64	3115		239486	41091.5
lv_gp33_DS_RR_001_010.fcs	337	52	3269		206179	31814
lv_gp33_DS_RR_009.fcs	326	55	3221		202422	34150.9
lv_gp33_ctrl_L_003.fcs	366	69	3701		197784	37287.2
lv_gp33_ctrl_RL_005.fcs	298	87	3546		168077	49069.4
lv_gp33_ctrl_RR_004.fcs	306	89	5017		121985	35479.4
lv_gp33_ctrl_R_002.fcs	325	58	4917		132194	23591.6
lv_np396_DS_RL_022.fcs	135	35	2894		93296.5	24188
lv_np396_DS_RR_001_021.fcs	131	31	3167		82728.1	19576.9
lv_np396_DS_RR_020.fcs	150	28	3955		75853.4	14159.3
lv_np396_ctrl_L_014.fcs	155	64	4013		77248.9	31896.3
lv_np396_ctrl_RL_016.fcs	110	57	3539		62164.5	32212.5
lv_np396_ctrl_RR_015.fcs	237	43	5038		94085	17070.3
lv_np396_ctrl_R_013.fcs	241	43	4667		103278	18427.3
					absolute count
	Lymphocytes/Single Cells/CD19, CD8_4 subset/tet, CD8_4 subset/Q1: IL7R- , KLRG1+ (slec) | Count	Lymphocytes/Single Cells/CD19, CD8_4 subset/tet, CD8_4 subset/Q3: IL7R+ , KLRG1- (mepc) | Count	Beads/Beads (pure) | Count		slec	mpec
lv_gp33_1_001.fcs	210	158	3478		120759	90856.8
lv_gp33_2_002.fcs	220	143	4794		91781.4	59657.9
lv_gp33_3_003.fcs	224	142	4646		96427	61127.9
lv_gp33_5_005.fcs	73	104	2712		53834.8	76696.2
lv_gp33_6_006.fcs	74	83	3706		39935.2	44792.2
lv_gp33_8_008.fcs	117	149	4141		56508.1	71963.3
lv_gp33_9_009.fcs	140	208	4880		57377	85245.9
lv_np396_1_011.fcs	81	58	6173		26243.3	18791.5
lv_np396_2_012.fcs	131	42	5890		44482.2	14261.5
lv_np396_3_013.fcs	103	46	5447		37819	16890
lv_np396_5_015.fcs	82	46	2941		55763.3	31281.9
lv_np396_6_016.fcs	64	43	1937		66081.6	44398.6
lv_np396_8_018.fcs	106	93	4827		43919.6	38533.3
lv_np396_9_019.fcs	139	81	5311		52344.2	30502.7
