# Supplementary material for: Sulfated glycosaminoglycans inhibit LCMV entry and modulate antiviral immunity and pathology
Source: EMBO Mol Med. 2026 Feb 23;18(4):1235–64. doi: 10.1038/s44321-026-00387-8 (PMC13083911; doi:10.1038/s44321-026-00387-8)
Supplement: Supplementary file 13 — Figure EV4 Source Data [file 44321_2026_387_MOESM13_ESM.zip › Fig. EV4/Fig. EV4E/Fig. EV4E.xlsx]

## Sheet: results
MFI		vehicle							DS
	gp33
	TIM3	5082	5132	5277	5200	3939	3585	3629	3355	3205	3410	5046	5078	4223	4254
	PD-1	1340	1335	1436	1427	1048	1036	1051	942	911	1037	1683	1730	1375	1361
	Lag3	2363	2464	2670	2406	2084	2412	2434	2288	2270	2289	2678	2676	2560	2596
	2B4	2273	2373	2550	2317	2084	2407	2436	2173	2160	2177	2727	2709	2570	2600
	np396
	TIM3	9747	10841	10607	9660	7540	6446	6784	7687	7027	7637	8883	8747	7863	8346
	PD-1	2826	3108	2971	2848	1996	1970	2007	2250	2091	2366	2707	2710	2356	2374
	Lag3	3159	3399	3408	3343	2693	2957	3004	2998	2969	2943	3134	2932	3057	2931
	2B4	3089	3338	3322	3279	2764	3009	3051	2914	2873	2872	3242	3028	3126	3019
