# Supplementary material for: Sulfated glycosaminoglycans inhibit LCMV entry and modulate antiviral immunity and pathology
Source: EMBO Mol Med. 2026 Feb 23;18(4):1235–64. doi: 10.1038/s44321-026-00387-8 (PMC13083911; doi:10.1038/s44321-026-00387-8)
Supplement: Supplementary file 14 — Figure EV5 Source Data [file 44321_2026_387_MOESM14_ESM.zip]

Archive with 58 entries (43 files):
- Fig. EV5/
- __MACOSX/._Fig. EV5
- Fig. EV5/Fig. EV5L/
- __MACOSX/Fig. EV5/._Fig. EV5L
- Fig. EV5/Fig. EV5K/
- __MACOSX/Fig. EV5/._Fig. EV5K
- Fig. EV5/Fig. EV5B/
- __MACOSX/Fig. EV5/._Fig. EV5B
- Fig. EV5/Fig. EV5E/
- __MACOSX/Fig. EV5/._Fig. EV5E
- Fig. EV5/Fig. EV5D/
- __MACOSX/Fig. EV5/._Fig. EV5D
- Fig. EV5/Fig. EV5C/
- __MACOSX/Fig. EV5/._Fig. EV5C
- Fig. EV5/Fig. EV5J/
- __MACOSX/Fig. EV5/._Fig. EV5J
- Fig. EV5/Fig. EV5M/
- __MACOSX/Fig. EV5/._Fig. EV5M
- Fig. EV5/Fig. EV5H/
- __MACOSX/Fig. EV5/._Fig. EV5H
- Fig. EV5/Fig. EV5F/
- __MACOSX/Fig. EV5/._Fig. EV5F
- Fig. EV5/Fig. EV5A/
- __MACOSX/Fig. EV5/._Fig. EV5A
- Fig. EV5/Fig. EV5G/
- __MACOSX/Fig. EV5/._Fig. EV5G
- Fig. EV5/Fig. EV5N/
- __MACOSX/Fig. EV5/._Fig. EV5N
- Fig. EV5/Fig. EV5I/
- __MACOSX/Fig. EV5/._Fig. EV5I
- Fig. EV5/Fig. EV5L/Fig. EV5L.xls
- __MACOSX/Fig. EV5/Fig. EV5L/._Fig. EV5L.xls
- Fig. EV5/Fig. EV5K/Fig. EV5K.xls
- __MACOSX/Fig. EV5/Fig. EV5K/._Fig. EV5K.xls
- Fig. EV5/Fig. EV5B/Fig. EV5B.xls
- __MACOSX/Fig. EV5/Fig. EV5B/._Fig. EV5B.xls
- Fig. EV5/Fig. EV5E/Fig. EV5E.xls
- __MACOSX/Fig. EV5/Fig. EV5E/._Fig. EV5E.xls
- Fig. EV5/Fig. EV5D/Fig. EV5D.xls
- __MACOSX/Fig. EV5/Fig. EV5D/._Fig. EV5D.xls
- Fig. EV5/Fig. EV5C/Fig. EV5C.xls
- __MACOSX/Fig. EV5/Fig. EV5C/._Fig. EV5C.xls
- Fig. EV5/Fig. EV5J/Fig. EV5J.xls
- __MACOSX/Fig. EV5/Fig. EV5J/._Fig. EV5J.xls
- Fig. EV5/Fig. EV5M/Fig. EV5M.xlsx
- __MACOSX/Fig. EV5/Fig. EV5M/._Fig. EV5M.xlsx
- Fig. EV5/Fig. EV5H/Fig. EV5H.xls
- __MACOSX/Fig. EV5/Fig. EV5H/._Fig. EV5H.xls
- Fig. EV5/Fig. EV5F/Fig. EV5F.xls
- __MACOSX/Fig. EV5/Fig. EV5F/._Fig. EV5F.xls
- Fig. EV5/Fig. EV5A/Fig. EV5A.xls
- __MACOSX/Fig. EV5/Fig. EV5A/._Fig. EV5A.xls
- Fig. EV5/Fig. EV5G/Fig. EV5G.xls
- __MACOSX/Fig. EV5/Fig. EV5G/._Fig. EV5G.xls
- Fig. EV5/Fig. EV5N/Fig. EV5N.xlsx
- __MACOSX/Fig. EV5/Fig. EV5N/._Fig. EV5N.xlsx
- Fig. EV5/Fig. EV5I/Fig. EV5I.xls
- __MACOSX/Fig. EV5/Fig. EV5I/._Fig. EV5I.xls
