# Supplementary material for: Sulfated glycosaminoglycans inhibit LCMV entry and modulate antiviral immunity and pathology
Source: EMBO Mol Med. 2026 Feb 23;18(4):1235–64. doi: 10.1038/s44321-026-00387-8 (PMC13083911; doi:10.1038/s44321-026-00387-8)
Supplement: Supplementary file 14 — Figure EV5 Source Data [file 44321_2026_387_MOESM14_ESM.zip › Fig. EV5/Fig. EV5L/Fig. EV5L.xls]

## Sheet: Sheet0
						absolute count					ctrl				DS.
	Lymphocytes/Single Cells/live, FSC-W subset/live, cd8 subset/Ifng, cd8 subset | Count	Lymphocytes/Single Cells/live, FSC-W subset/live, cd8 subset/tnfa, cd8 subset | Count	Beads/Pure beads | Count			IFNg	TNFa			IFNg
sp_ctrl_cd8_L_DS_006.fcs	86	59	3228			53283.8	36555.1			nc	37071.8	41043.7	42145.6	40753.3	54952.1	53283.8	39561.8	38391.2
sp_ctrl_cd8_NN_DS_005.fcs	86	68	3130			54952.1	43450.5			gp33	397200	344729	348795	346885	340325	377769	382204	381676
sp_ctrl_cd8_NN_001.fcs	79	100	4262			37071.8	46926.3			np396	103219	104708	89154.6	100592	97052	98529.4	78516.9	83151.9
sp_ctrl_cd8_RL_002.fcs	70	60	3411			41043.7	35180.3
sp_ctrl_cd8_R_DS_007.fcs	65	53	3286			39561.8	32258.1			TNFa
sp_ctrl_cd8_23_DS_008.fcs	63	60	3282			38391.2	36563.1			nc	46926.3	35180.3	40229.9	29638.8	43450.5	36555.1	32258.1	36563.1
sp_ctrl_cd8_98_003.fcs	66	63	3132			42145.6	40229.9			gp33	288714	250237	258862	249669	249144	277084	278008	278187
sp_ctrl_cd8_99_004.fcs	66	48	3239			40753.3	29638.8			np396	68692.7	62895.3	60802.7	57083.2	62934.7	62867.6	60196.3	57466.3
sp_gp33_cd8_L_DS_022.fcs	938	688	4966			377769	277084
sp_gp33_cd8_NN_DS_021.fcs	795	582	4672			340325	249144
sp_gp33_cd8_NN_017.fcs	908	660	4572			397200	288714
sp_gp33_cd8_RL_018.fcs	726	527	4212			344729	250237
sp_gp33_cd8_R_DS_023.fcs	829	603	4338			382204	278008
sp_gp33_cd8_23_DS_024.fcs	804	586	4213			381676	278187
sp_gp33_cd8_98_019.fcs	861	639	4937			348795	258862
sp_gp33_cd8_99_020.fcs	785	565	4526			346885	249669
sp_np396_cd8_L_DS_014.fcs	268	171	5440			98529.4	62867.6
sp_np396_cd8_NN_DS_013.fcs	293	190	6038			97052	62934.7
sp_np396_cd8_NN_009.fcs	287	191	5561			103219	68692.7
sp_np396_cd8_RL_010.fcs	298	179	5692			104708	62895.3
sp_np396_cd8_R_DS_015.fcs	180	138	4585			78516.9	60196.3
sp_np396_cd8_23_DS_016.fcs	191	132	4594			83151.9	57466.3
sp_np396_cd8_98_011.fcs	261	178	5855			89154.6	60802.7
sp_np396_cd8_99_012.fcs	289	164	5746			100592	57083.2
Mean	387	279	4455
SD	333	242	954
