# Supplementary material for: Sulfated glycosaminoglycans inhibit LCMV entry and modulate antiviral immunity and pathology
Source: EMBO Mol Med. 2026 Feb 23;18(4):1235–64. doi: 10.1038/s44321-026-00387-8 (PMC13083911; doi:10.1038/s44321-026-00387-8)
Supplement: Supplementary file 14 — Figure EV5 Source Data [file 44321_2026_387_MOESM14_ESM.zip › Fig. EV5/Fig. EV5K/Fig. EV5K.xls]

## Sheet: Sheet0
						absolute count					ctrl				DS.
	Lymphocytes/Single Cells/live, FSC-W subset/live, cd8 subset/Ifng, cd8 subset | Count	Lymphocytes/Single Cells/live, FSC-W subset/live, cd8 subset/tnfa, cd8 subset | Count	Beads/Pure beads | Count			IFNg	TNFa			IFNg
blood_ctrl_cd8_L_DS_006.fcs	3	2	1143			1749.78	1166.52			nc	1282.05	1929.57	1800.18	533.76	0	1749.78	2017.15	2404.57
blood_ctrl_cd8_NN_DS_005.fcs	0	2	1301			0	1024.85			gp33	290839	283045	292649	281809	286780	300173	306202	329412
blood_ctrl_cd8_NN_001.fcs	2	1	1040			1282.05	641.026			np396	79423.7	84645.3	77448	81133.3	86072.9	87461.4	97170.3	94339.6
blood_ctrl_cd8_RL_002.fcs	4	5	1382			1929.57	2411.96
blood_ctrl_cd8_R_DS_007.fcs	4	3	1322			2017.15	1512.86			TNFa
blood_ctrl_cd8_23_DS_008.fcs	4	4	1109			2404.57	2404.57			nc	641.026	2411.96	1800.18	2135.04	1024.85	1166.52	1512.86	2404.57
blood_ctrl_cd8_98_003.fcs	3	3	1111			1800.18	1800.18			gp33	201324	190622	189279	180512	198650	196281	203101	217367
blood_ctrl_cd8_99_004.fcs	1	4	1249			533.76	2135.04			np396	28817.4	26409.3	21153.2	26615.2	27097	23226.3	27051.1	29350.1
blood_gp33_cd8_L_DS_022.fcs	783	512	1739			300173	196281
blood_gp33_cd8_NN_DS_021.fcs	807	559	1876			286780	198650
blood_gp33_cd8_NN_017.fcs	835	578	1914			290839	201324
blood_gp33_cd8_RL_018.fcs	833	561	1962			283045	190622
blood_gp33_cd8_R_DS_023.fcs	790	524	1720			306202	203101
blood_gp33_cd8_23_DS_024.fcs	882	582	1785			329412	217367
blood_gp33_cd8_98_019.fcs	838	542	1909			292649	189279
blood_gp33_cd8_99_020.fcs	804	515	1902			281809	180512
blood_np396_cd8_L_DS_014.fcs	241	64	1837			87461.4	23226.3
blood_np396_cd8_NN_DS_013.fcs	216	68	1673			86072.9	27097
blood_np396_cd8_NN_009.fcs	226	82	1897			79423.7	28817.4
blood_np396_cd8_RL_010.fcs	250	78	1969			84645.3	26409.3
blood_np396_cd8_R_DS_015.fcs	273	76	1873			97170.3	27051.1
blood_np396_cd8_23_DS_016.fcs	225	70	1590			94339.6	29350.1
blood_np396_cd8_98_011.fcs	227	62	1954			77448	21153.2
blood_np396_cd8_99_012.fcs	189	62	1553			81133.3	26615.2
Mean	352	207	1617
SD	353	248	322
