# Supplementary material for: Sulfated glycosaminoglycans inhibit LCMV entry and modulate antiviral immunity and pathology
Source: EMBO Mol Med. 2026 Feb 23;18(4):1235–64. doi: 10.1038/s44321-026-00387-8 (PMC13083911; doi:10.1038/s44321-026-00387-8)
Supplement: Supplementary file 14 — Figure EV5 Source Data [file 44321_2026_387_MOESM14_ESM.zip › Fig. EV5/Fig. EV5B/Fig. EV5B.xls]

## Sheet: Sheet0
				absolute count				ctrl				DS.
	Lymphocytes/Single Cells/CD19, CD8_4 subset/tet, CD8_4 subset | Count	Beads/Beads (pure) | Count		tet			gp33
bl_gp33_L_DS_014.fcs	894	1897		314180			tet	330493	298106	340042	335552	316564	314180	397154	448242
bl_gp33_RL_010.fcs	897	2006		298106
bl_gp33_R_DS_015.fcs	977	1640		397154			np396
bl_gp33_nn_DS_013.fcs	925	1948		316564			tet	90721.6	85968.5	82527	85680.8	93172	96583.3	105956	105676
bl_gp33_nn_009.fcs	931	1878		330493
bl_gp33_23_DS_016.fcs	905	1346		448242
bl_gp33_98_011.fcs	963	1888		340042
bl_gp33_99_012.fcs	983	1953		335552
bl_np396_L_DS_006.fcs	359	2478		96583.3
bl_np396_RL_002.fcs	314	2435		85968.5
bl_np396_R_DS_007.fcs	370	2328		105956
bl_np396_nn_DS_005.fcs	335	2397		93172
bl_np396_nn_001.fcs	264	1940		90721.6
bl_np396_23_DS_008.fcs	337	2126		105676
bl_np396_98_003.fcs	371	2997		82527
bl_np396_99_004.fcs	292	2272		85680.8
