# Supplementary material for: Sulfated glycosaminoglycans inhibit LCMV entry and modulate antiviral immunity and pathology
Source: EMBO Mol Med. 2026 Feb 23;18(4):1235–64. doi: 10.1038/s44321-026-00387-8 (PMC13083911; doi:10.1038/s44321-026-00387-8)
Supplement: Supplementary file 14 — Figure EV5 Source Data [file 44321_2026_387_MOESM14_ESM.zip › Fig. EV5/Fig. EV5E/Fig. EV5E.xls]

## Sheet: Sheet0
					absolute count					ctrl				DS.
	Lymphocytes/Single Cells/CD19, CD8_4 subset/tet, CD8_4 subset/Q1: IL7R- , KLRG1+ (slec) | Count	Lymphocytes/Single Cells/CD19, CD8_4 subset/tet, CD8_4 subset/Q3: IL7R+ , KLRG1- (mepc) | Count	Beads/Beads (pure) | Count		slec	mpec			gp33
bl_gp33_L_DS_014.fcs	457	58	1897		160604	20383.1			slec	153000	140911	162782	157365	158795	160604	201626	212977
bl_gp33_RL_010.fcs	424	55	2006		140911	18278.5			mpec	21299.3	18278.5	22245.8	25943	21902.8	20383.1	27642.3	28231.8
bl_gp33_R_DS_015.fcs	496	68	1640		201626	27642.3
bl_gp33_nn_DS_013.fcs	464	64	1948		158795	21902.8			np396
bl_gp33_nn_009.fcs	431	60	1878		153000	21299.3			slec	29896.9	31485.3	29362.7	34037.6	34765.7	33898.3	41237.1	37315.8
bl_gp33_23_DS_016.fcs	430	57	1346		212977	28231.8			mpec	6529.21	6023.27	4893.78	5281.69	7787.51	8340.06	5727.38	8153.03
bl_gp33_98_011.fcs	461	63	1888		162782	22245.8
bl_gp33_99_012.fcs	461	76	1953		157365	25943
bl_np396_L_DS_006.fcs	126	31	2478		33898.3	8340.06
bl_np396_RL_002.fcs	115	22	2435		31485.3	6023.27
bl_np396_R_DS_007.fcs	144	20	2328		41237.1	5727.38
bl_np396_nn_DS_005.fcs	125	28	2397		34765.7	7787.51
bl_np396_nn_001.fcs	87	19	1940		29896.9	6529.21
bl_np396_23_DS_008.fcs	119	26	2126		37315.8	8153.03
bl_np396_98_003.fcs	132	22	2997		29362.7	4893.78
bl_np396_99_004.fcs	116	18	2272		34037.6	5281.69
Mean	287	42.9	2096
SD	173	21.1	385
