# Supplementary material for: Sulfated glycosaminoglycans inhibit LCMV entry and modulate antiviral immunity and pathology
Source: EMBO Mol Med. 2026 Feb 23;18(4):1235–64. doi: 10.1038/s44321-026-00387-8 (PMC13083911; doi:10.1038/s44321-026-00387-8)
Supplement: Supplementary file 14 — Figure EV5 Source Data [file 44321_2026_387_MOESM14_ESM.zip › Fig. EV5/Fig. EV5D/Fig. EV5D.xls]

## Sheet: Sheet0
					absolute count					ctrl				DS.
	Lymphocytes/Single Cells/CD19, CD8_4 subset/tet, CD8_4 subset/Q1: IL7R- , KLRG1+ (slec) | Count	Lymphocytes/Single Cells/CD19, CD8_4 subset/tet, CD8_4 subset/Q3: IL7R+ , KLRG1- (mepc) | Count	Beads/Beads (pure) | Count		slec	mpec			gp33
bl_gp33_L_DS_006.fcs	125	64	3758		22174.9	11353.6			slec	23963.3	24524.5	24863.2	29020.3	25327.9	22174.9	25458.3	32070
bl_gp33_RL_002.fcs	147	83	3996		24524.5	13847.2			mpec	10483.9	13847.2	12617.1	12408.7	12664	11353.6	12539.2	12633.6
bl_gp33_R_DS_007.fcs	134	66	3509		25458.3	12539.2
bl_gp33_nn_DS_005.fcs	112	56	2948		25327.9	12664			np396
bl_gp33_nn_001.fcs	128	56	3561		23963.3	10483.9			slec	5575.47	7357.53	4046.17	6712.59	5847.95	6825.56	5556.58	5866.57
bl_gp33_23_DS_008.fcs	165	65	3430		32070	12633.6			mpec	3716.98	1995.26	1785.08	2473.06	3148.9	3356.83	2963.51	3994.26
bl_gp33_98_003.fcs	134	68	3593		24863.2	12617.1
bl_gp33_99_004.fcs	145	62	3331		29020.3	12408.7
bl_np396_L_DS_014.fcs	61	30	5958		6825.56	3356.83
bl_np396_RL_010.fcs	59	16	5346		7357.53	1995.26
bl_np396_R_DS_015.fcs	45	24	5399		5556.58	2963.51
bl_np396_nn_DS_013.fcs	52	28	5928		5847.95	3148.9
bl_np396_nn_009.fcs	42	28	5022		5575.47	3716.98
bl_np396_23_DS_016.fcs	47	32	5341		5866.57	3994.26
bl_np396_98_011.fcs	34	15	5602		4046.17	1785.08
bl_np396_99_012.fcs	57	21	5661		6712.59	2473.06
Mean	92.9	44.6	4524
SD	46.5	22.3	1084
