# Supplementary material for: Sulfated glycosaminoglycans inhibit LCMV entry and modulate antiviral immunity and pathology
Source: EMBO Mol Med. 2026 Feb 23;18(4):1235–64. doi: 10.1038/s44321-026-00387-8 (PMC13083911; doi:10.1038/s44321-026-00387-8)
Supplement: Supplementary file 14 — Figure EV5 Source Data [file 44321_2026_387_MOESM14_ESM.zip › Fig. EV5/Fig. EV5C/Fig. EV5C.xls]

## Sheet: Sheet0
				absolute count				ctrl				DS.
	Lymphocytes/Single Cells/CD19, CD8_4 subset/tet, CD8_4 subset | Count	Beads/Beads (pure) | Count		tet			gp33
sp_gp33_L_DS_014.fcs	537	5093		210878			tet	216185	222788	226603	236525	224791	210878	263521	184729
sp_gp33_RL_010.fcs	569	5108		222788
sp_gp33_R_DS_015.fcs	592	4493		263521			np396
sp_gp33_nn_DS_013.fcs	564	5018		224791			tet	52503.2	41654.9	48337.5	41492.6	43282.5	51011.2	49453	52195.3
sp_gp33_nn_009.fcs	561	5190		216185
sp_gp33_23_DS_016.fcs	577	6247		184729
sp_gp33_98_011.fcs	569	5022		226603
sp_gp33_99_012.fcs	599	5065		236525
sp_np396_L_DS_006.fcs	169	6626		51011.2
sp_np396_RL_002.fcs	147	7058		41654.9
sp_np396_R_DS_007.fcs	165	6673		49453
sp_np396_nn_DS_005.fcs	149	6885		43282.5
sp_np396_nn_001.fcs	183	6971		52503.2
sp_np396_23_DS_008.fcs	170	6514		52195.3
sp_np396_98_003.fcs	165	6827		48337.5
sp_np396_99_004.fcs	144	6941		41492.6
Mean	366	5983
SD	212	928
