# Supplementary material for: Sulfated glycosaminoglycans inhibit LCMV entry and modulate antiviral immunity and pathology
Source: EMBO Mol Med. 2026 Feb 23;18(4):1235–64. doi: 10.1038/s44321-026-00387-8 (PMC13083911; doi:10.1038/s44321-026-00387-8)
Supplement: Supplementary file 14 — Figure EV5 Source Data [file 44321_2026_387_MOESM14_ESM.zip › Fig. EV5/Fig. EV5J/Fig. EV5J.xls]

## Sheet: Sheet0
						absolute count					ctrl				DS.
	Lymphocytes/Single Cells/live, FSC-W subset/live, cd8 subset/Ifng, cd8 subset | Count	Lymphocytes/Single Cells/live, FSC-W subset/live, cd8 subset/tnfa, cd8 subset | Count	Beads/Pure beads | Count			IFNg	TNFa			IFNg
blood_ctrl_cd8_L_DS_006.fcs	9	18	4469			1342.58	2685.16			nc	2034.13	1469.15	1556.59	1136.2	979.192	1342.58	1301.07	1038.19
blood_ctrl_cd8_NN_DS_005.fcs	6	16	4085			979.192	2611.18			gp33	68149	67328.9	76069.2	69964.1	71474.6	96701.6	140731	242073
blood_ctrl_cd8_NN_001.fcs	27	50	8849			2034.13	3766.9			np396	27528.4	29966.5	27510	29530.7	35108.8	28586	33826.6	38650.5
blood_ctrl_cd8_RL_002.fcs	18	22	8168			1469.15	1795.63
blood_ctrl_cd8_R_DS_007.fcs	5	19	2562			1301.07	4944.05
blood_ctrl_cd8_23_DS_008.fcs	7	20	4495			1038.19	2966.26			TNFa
blood_ctrl_cd8_98_003.fcs	7	6	2998			1556.59	1334.22			nc	3766.9	1795.63	1334.22	1988.35	2611.18	2685.16	4944.05	2966.26
blood_ctrl_cd8_99_004.fcs	12	21	7041			1136.2	1988.35			gp33	51518.4	50930.3	58113	53688.4	55591.3	70464.8	108418	182521
blood_gp33_cd8_L_DS_014.fcs	387	282	2668			96701.6	70464.8			np396	16756.4	16217.2	17269.1	16788	17253.5	17151.6	18121.4	20744.6
blood_gp33_cd8_NN_DS_013.fcs	333	259	3106			71474.6	55591.3
blood_gp33_cd8_NN_009.fcs	377	285	3688			68149	51518.4
blood_gp33_cd8_RL_010.fcs	427	323	4228			67328.9	50930.3
blood_gp33_cd8_R_DS_015.fcs	331	255	1568			140731	108418
blood_gp33_cd8_23_DS_016.fcs	313	236	862			242073	182521
blood_gp33_cd8_98_011.fcs	466	356	4084			76069.2	58113
blood_gp33_cd8_99_012.fcs	331	254	3154			69964.1	53688.4
blood_np396_cd8_L_DS_022.fcs	140	84	3265			28586	17151.6
blood_np396_cd8_NN_DS_021.fcs	175	86	3323			35108.8	17253.5
blood_np396_cd8_NN_017.fcs	138	84	3342			27528.4	16756.4
blood_np396_cd8_RL_018.fcs	170	92	3782			29966.5	16217.2
blood_np396_cd8_R_DS_023.fcs	168	90	3311			33826.6	18121.4
blood_np396_cd8_23_DS_024.fcs	177	95	3053			38650.5	20744.6
blood_np396_cd8_98_019.fcs	137	86	3320			27510	17269.1
blood_np396_cd8_99_020.fcs	146	83	3296			29530.7	16788
Mean	179	130	3863
SD	154	115	1821
