# Supplementary material for: Sulfated glycosaminoglycans inhibit LCMV entry and modulate antiviral immunity and pathology
Source: EMBO Mol Med. 2026 Feb 23;18(4):1235–64. doi: 10.1038/s44321-026-00387-8 (PMC13083911; doi:10.1038/s44321-026-00387-8)
Supplement: Supplementary file 14 — Figure EV5 Source Data [file 44321_2026_387_MOESM14_ESM.zip › Fig. EV5/Fig. EV5M/Fig. EV5M.xlsx]

## Sheet: plaque assay
d8			1	2	3	4	5	6		multiplied by part of the organ taken							pfu							log10 (pfu)								log10 (pfu)
blood	nn	A			7					0	0	7	0	0	0		0	0	11200	0	0	0		0	0	4.04922	0	0	0			4.04922
blood	RL	B			5					0	0	5	0	0	0		0	0	8000	0	0	0		0	0	3.90309	0	0	0			3.90309
blood	98	C			2					0	0	2	0	0	0		0	0	3200	0	0	0		0	0	3.50515	0	0	0			3.50515
blood	99	D			3					0	0	3	0	0	0		0	0	4800	0	0	0		0	0	3.68124	0	0	0			3.68124
			1	2	3	4	5	6
blood	nn DS	A		15						0	15	0	0	0	0		0	2400	0	0	0	0		0	3.38021	0	0	0	0			3.38021
blood	L DS	B		7						0	7	0	0	0	0		0	1120	0	0	0	0		0	3.04922	0	0	0	0			3.04922
blood	R DS	C		8						0	8	0	0	0	0		0	1280	0	0	0	0		0	3.10721	0	0	0	0			3.10721
blood	23 DS	D		4						0	4	0	0	0	0		0	640	0	0	0	0		0	2.80618	0	0	0	0			2.80618

## Sheet: results
	ctrl				DS.
	nn	RL	98	99	nn	L	R	23
blood	4.04922	3.90309	3.50515	3.68124	3.38021	3.04922	3.10721	2.80618
