# Supplementary material for: Sulfated glycosaminoglycans inhibit LCMV entry and modulate antiviral immunity and pathology
Source: EMBO Mol Med. 2026 Feb 23;18(4):1235–64. doi: 10.1038/s44321-026-00387-8 (PMC13083911; doi:10.1038/s44321-026-00387-8)
Supplement: Supplementary file 14 — Figure EV5 Source Data [file 44321_2026_387_MOESM14_ESM.zip › Fig. EV5/Fig. EV5H/Fig. EV5H.xls]

## Sheet: Sheet0
	Lymphocytes/Single Cells/CD19, CD8_4 subset/tet, CD8_4 subset | Mean (Comp-PE-Texas Red-A :: PD-1)										ctrl				DS.
bl_gp33_L_DS_014.fcs	136									gp33
bl_gp33_RL_010.fcs	137									PD1	148	137	134	129	140	136	131	137
bl_gp33_R_DS_015.fcs	131
bl_gp33_nn_DS_013.fcs	140									np396
bl_gp33_nn_009.fcs	148									PD1	235	249	259	265	264	241	245	264
bl_gp33_23_DS_016.fcs	137
bl_gp33_98_011.fcs	134
bl_gp33_99_012.fcs	129
bl_np396_L_DS_006.fcs	241
bl_np396_RL_002.fcs	249
bl_np396_R_DS_007.fcs	245
bl_np396_nn_DS_005.fcs	264
bl_np396_nn_001.fcs	235
bl_np396_23_DS_008.fcs	264
bl_np396_98_003.fcs	259
bl_np396_99_004.fcs	265
Mean	195
SD	60.7
