# Supplementary material for: Sulfated glycosaminoglycans inhibit LCMV entry and modulate antiviral immunity and pathology
Source: EMBO Mol Med. 2026 Feb 23;18(4):1235–64. doi: 10.1038/s44321-026-00387-8 (PMC13083911; doi:10.1038/s44321-026-00387-8)
Supplement: Supplementary file 14 — Figure EV5 Source Data [file 44321_2026_387_MOESM14_ESM.zip › Fig. EV5/Fig. EV5F/Fig. EV5F.xls]

## Sheet: Sheet0
					absolute count					ctrl				DS.
	Lymphocytes/Single Cells/CD19, CD8_4 subset/tet, CD8_4 subset/Q1: IL7R- , KLRG1+ (slec) | Count	Lymphocytes/Single Cells/CD19, CD8_4 subset/tet, CD8_4 subset/Q3: IL7R+ , KLRG1- (mepc) | Count	Beads/Beads (pure) | Count		slec	mpec			gp33
sp_gp33_L_DS_014.fcs	232	105	5093		91105.4	41233.1			slec	82851.6	92012.5	89207.5	100296	86887.2	91105.4	110839	71074.1
sp_gp33_RL_010.fcs	235	117	5108		92012.5	45810.5			mpec	44701.3	45810.5	45400.2	45014.8	45037.9	41233.1	49410.2	32975.8
sp_gp33_R_DS_015.fcs	249	111	4493		110839	49410.2
sp_gp33_nn_DS_013.fcs	218	113	5018		86887.2	45037.9			np396
sp_gp33_nn_009.fcs	215	116	5190		82851.6	44701.3			slec	9467.8	6800.79	7616.82	6339.14	8133.62	9055.24	11089.5	9824.99
sp_gp33_23_DS_016.fcs	222	103	6247		71074.1	32975.8			mpec	6598.77	4250.5	5859.09	6915.43	7843.14	6036.82	6593.74	8289.84
sp_gp33_98_011.fcs	224	114	5022		89207.5	45400.2
sp_gp33_99_012.fcs	254	114	5065		100296	45014.8
sp_np396_L_DS_006.fcs	30	20	6626		9055.24	6036.82
sp_np396_RL_002.fcs	24	15	7058		6800.79	4250.5
sp_np396_R_DS_007.fcs	37	22	6673		11089.5	6593.74
sp_np396_nn_DS_005.fcs	28	27	6885		8133.62	7843.14
sp_np396_nn_001.fcs	33	23	6971		9467.8	6598.77
sp_np396_23_DS_008.fcs	32	27	6514		9824.99	8289.84
sp_np396_98_003.fcs	26	20	6827		7616.82	5859.09
sp_np396_99_004.fcs	22	24	6941		6339.14	6915.43
Mean	130	66.9	5983
SD	105	46.4	928
