# Supplementary material for: Sulfated glycosaminoglycans inhibit LCMV entry and modulate antiviral immunity and pathology
Source: EMBO Mol Med. 2026 Feb 23;18(4):1235–64. doi: 10.1038/s44321-026-00387-8 (PMC13083911; doi:10.1038/s44321-026-00387-8)
Supplement: Supplementary file 14 — Figure EV5 Source Data [file 44321_2026_387_MOESM14_ESM.zip › Fig. EV5/Fig. EV5A/Fig. EV5A.xls]

## Sheet: Sheet0
				absolute count				ctrl				DS.
	Lymphocytes/Single Cells/CD19, CD8_4 subset/tet, CD8_4 subset | Count	Beads/Beads (pure) | Count		tet			gp33
bl_gp33_L_DS_006.fcs	425	3758		75394.7			tet	72638.8	78244.9	74403.9	81857.3	87517	75394.7	75615.1	92322.6
bl_gp33_RL_002.fcs	469	3996		78244.9
bl_gp33_R_DS_007.fcs	398	3509		75615.1			np396
bl_gp33_nn_DS_005.fcs	387	2948		87517			tet	26151.6	25314.9	21420.9	22257.6	23054.4	25288.1	26424.6	27460.5
bl_gp33_nn_001.fcs	388	3561		72638.8
bl_gp33_23_DS_008.fcs	475	3430		92322.6
bl_gp33_98_003.fcs	401	3593		74403.9
bl_gp33_99_004.fcs	409	3331		81857.3
bl_np396_L_DS_014.fcs	226	5958		25288.1
bl_np396_RL_010.fcs	203	5346		25314.9
bl_np396_R_DS_015.fcs	214	5399		26424.6
bl_np396_nn_DS_013.fcs	205	5928		23054.4
bl_np396_nn_009.fcs	197	5022		26151.6
bl_np396_23_DS_016.fcs	220	5341		27460.5
bl_np396_98_011.fcs	180	5602		21420.9
bl_np396_99_012.fcs	189	5661		22257.6
