# Supplementary material for: Sulfated glycosaminoglycans inhibit LCMV entry and modulate antiviral immunity and pathology
Source: EMBO Mol Med. 2026 Feb 23;18(4):1235–64. doi: 10.1038/s44321-026-00387-8 (PMC13083911; doi:10.1038/s44321-026-00387-8)
Supplement: Supplementary file 14 — Figure EV5 Source Data [file 44321_2026_387_MOESM14_ESM.zip › Fig. EV5/Fig. EV5G/Fig. EV5G.xls]

## Sheet: Sheet0
	Lymphocytes/Single Cells/CD19, CD8_4 subset/tet, CD8_4 subset | Mean (Comp-PE-Texas Red-A :: PD-1)											ctrl				DS.
bl_gp33_L_DS_006.fcs	274										gp33
bl_gp33_RL_002.fcs	313										PD1	312	313	278	276	295	274	277	263
bl_gp33_R_DS_007.fcs	277
bl_gp33_nn_DS_005.fcs	295										np396
bl_gp33_nn_001.fcs	312										PD1	440	506	450	526	449	478	541	483
bl_gp33_23_DS_008.fcs	263
bl_gp33_98_003.fcs	278
bl_gp33_99_004.fcs	276
bl_np396_L_DS_014.fcs	478
bl_np396_RL_010.fcs	506
bl_np396_R_DS_015.fcs	541
bl_np396_nn_DS_013.fcs	449
bl_np396_nn_009.fcs	440
bl_np396_23_DS_016.fcs	483
bl_np396_98_011.fcs	450
bl_np396_99_012.fcs	526
Mean	385
SD	106
