# Supplementary material for: Sulfated glycosaminoglycans inhibit LCMV entry and modulate antiviral immunity and pathology
Source: EMBO Mol Med. 2026 Feb 23;18(4):1235–64. doi: 10.1038/s44321-026-00387-8 (PMC13083911; doi:10.1038/s44321-026-00387-8)
Supplement: Supplementary file 14 — Figure EV5 Source Data [file 44321_2026_387_MOESM14_ESM.zip › Fig. EV5/Fig. EV5N/Fig. EV5N.xlsx]

## Sheet: plaque assay
			1	2	3	4	5	6		multiplied by part of the organ taken							pfu							log10 (pfu)								log10 (pfu)
spleen	nn	A			7					0	0	21	0	0	0		0	0	33600	0	0	0		0	0	4.52634	0	0	0			4.52634		Organ part
spleen	RL	B			2					0	0	6	0	0	0		0	0	9600	0	0	0		0	0	3.98227	0	0	0			3.98227		spleen	0.3
spleen	98	C			9					0	0	27	0	0	0		0	0	43200	0	0	0		0	0	4.63548	0	0	0			4.63548		kid	1
spleen	99	D			4					0	0	12	0	0	0		0	0	19200	0	0	0		0	0	4.2833	0	0	0			4.2833		liver	0.3	(lobe)
																																		lung	1	(lobe)
			1	2	3	4	5	6																										brn	0.5
spleen	nn DS	A			2					0	0	6	0	0	0		0	0	9600	0	0	0		0	0	3.98227	0	0	0			3.98227		blood
spleen	L DS	B			1					0	0	3	0	0	0		0	0	4800	0	0	0		0	0	3.68124	0	0	0			3.68124
spleen	R DS	C			6					0	0	18	0	0	0		0	0	28800	0	0	0		0	0	4.45939	0	0	0			4.45939
spleen	23 DS	D			8					0	0	24	0	0	0		0	0	38400	0	0	0		0	0	4.58433	0	0	0			4.58433
			1	2	3	4	5	6
liver	nn	A				1				0	0	0	3	0	0		0	0	0	48000	0	0		0	0	0	4.68124	0	0			4.68124
liver	RL	B				3				0	0	0	9	0	0		0	0	0	144000	0	0		0	0	0	5.15836	0	0			5.15836
liver	98	C				2				0	0	0	6	0	0		0	0	0	96000	0	0		0	0	0	4.98227	0	0			4.98227
liver	99	D			11					0	0	33	0	0	0		0	0	52800	0	0	0		0	0	4.72263	0	0	0			4.72263
			1	2	3	4	5	6
liver	nn DS	A				2				0	0	0	6	0	0		0	0	0	96000	0	0		0	0	0	4.98227	0	0			4.98227
liver	L DS	B				3				0	0	0	9	0	0		0	0	0	144000	0	0		0	0	0	5.15836	0	0			5.15836
liver	R DS	C				1				0	0	0	3	0	0		0	0	0	48000	0	0		0	0	0	4.68124	0	0			4.68124
liver	23 DS	D				1				0	0	0	3	0	0		0	0	0	48000	0	0		0	0	0	4.68124	0	0			4.68124
			1	2	3	4	5	6
kidney	nn	A						4		0	0	0	0	0	4		0	0	0	0	0	6400000		0	0	0	0	0	6.80618			6.80618
kidney	RL	B						7		0	0	0	0	0	7		0	0	0	0	0	11200000		0	0	0	0	0	7.04922			7.04922
kidney	98	C						1		0	0	0	0	0	1		0	0	0	0	0	1600000		0	0	0	0	0	6.20412			6.20412
kidney	99	D						9		0	0	0	0	0	9		0	0	0	0	0	14400000		0	0	0	0	0	7.15836			7.15836
			1	2	3	4	5	6
kidney	nn DS	A						2		0	0	0	0	0	2		0	0	0	0	0	3200000		0	0	0	0	0	6.50515			6.50515
kidney	L DS	B						7		0	0	0	0	0	7		0	0	0	0	0	11200000		0	0	0	0	0	7.04922			7.04922
kidney	R DS	C						4		0	0	0	0	0	4		0	0	0	0	0	6400000		0	0	0	0	0	6.80618			6.80618
kidney	23 DS	D						5		0	0	0	0	0	5		0	0	0	0	0	8000000		0	0	0	0	0	6.90309			6.90309
			1	2	3	4	5	6
lung	nn	A					7			0	0	0	0	7	0		0	0	0	0	1120000	0		0	0	0	0	6.04922	0			6.04922
lung	RL	B					2			0	0	0	0	2	0		0	0	0	0	320000	0		0	0	0	0	5.50515	0			5.50515
lung	98	C					1			0	0	0	0	1	0		0	0	0	0	160000	0		0	0	0	0	5.20412	0			5.20412
lung	99	D					1			0	0	0	0	1	0		0	0	0	0	160000	0		0	0	0	0	5.20412	0			5.20412
			1	2	3	4	5	6
lung	nn DS	A					5			0	0	0	0	5	0		0	0	0	0	800000	0		0	0	0	0	5.90309	0			5.90309
lung	L DS	B					6			0	0	0	0	6	0		0	0	0	0	960000	0		0	0	0	0	5.98227	0			5.98227
lung	R DS	C					2			0	0	0	0	2	0		0	0	0	0	320000	0		0	0	0	0	5.50515	0			5.50515
lung	23 DS	D					1			0	0	0	0	1	0		0	0	0	0	160000	0		0	0	0	0	5.20412	0			5.20412
brain	nn	A					2			0	0	0	0	4	0		0	0	0	0	640000	0		0	0	0	0	5.80618	0			5.80618
brain	RL	B				14	1			0	0	0	28	2	0		0	0	0	448000	320000	0		0	0	0	5.65128	5.50515	0			5.57821
brain	98	C				16				0	0	0	32	0	0		0	0	0	512000	0	0		0	0	0	5.70927	0	0			5.70927
brain	99	D					3			0	0	0	0	6	0		0	0	0	0	960000	0		0	0	0	0	5.98227	0			5.98227
			1	2	3	4	5	6
brain	nn DS	A					2			0	0	0	0	4	0		0	0	0	0	640000	0		0	0	0	0	5.80618	0			5.80618
brain	L DS	B				13				0	0	0	26	0	0		0	0	0	416000	0	0		0	0	0	5.61909	0	0			5.61909
brain	R DS	C				16				0	0	0	32	0	0		0	0	0	512000	0	0		0	0	0	5.70927	0	0			5.70927
brain	23 DS	D				9				0	0	0	18	0	0		0	0	0	288000	0	0		0	0	0	5.45939	0	0			5.45939
			1	2	3	4	5	6
serum	nn	A				7				0	0	0	7	0	0		0	0	0	112000	0	0		0	0	0	5.04922	0	0			5.04922
serum	RL	B				9				0	0	0	9	0	0		0	0	0	144000	0	0		0	0	0	5.15836	0	0			5.15836
serum	98	C				7				0	0	0	7	0	0		0	0	0	112000	0	0		0	0	0	5.04922	0	0			5.04922
serum	99	D				11				0	0	0	11	0	0		0	0	0	176000	0	0		0	0	0	5.24551	0	0			5.24551
			1	2	3	4	5	6
serum	nn DS	A				6				0	0	0	6	0	0		0	0	0	96000	0	0		0	0	0	4.98227	0	0			4.98227
serum	L DS	B				9				0	0	0	9	0	0		0	0	0	144000	0	0		0	0	0	5.15836	0	0			5.15836
serum	R DS	C				8				0	0	0	8	0	0		0	0	0	128000	0	0		0	0	0	5.10721	0	0			5.10721
serum	23 DS	D				6				0	0	0	6	0	0		0	0	0	96000	0	0		0	0	0	4.98227	0	0			4.98227

## Sheet: results
	ctrl				DS.
	nn	RL	98	99	nn	L	R	23
spleen	4.52634	3.98227	4.63548	4.2833	3.98227	3.68124	4.45939	4.58433
liver	4.68124	5.15836	4.98227	4.72263	4.98227	5.15836	4.68124	4.68124
kidney	6.80618	7.04922	6.20412	7.15836	6.50515	7.04922	6.80618	6.90309
lung	6.04922	5.50515	5.20412	5.20412	5.90309	5.98227	5.50515	5.20412
brain	5.80618	5.57821	5.70927	5.98227	5.80618	5.61909	5.70927	5.45939
blood	5.04922	5.15836	5.04922	5.24551	4.98227	5.15836	5.10721	4.98227
