# Supplementary material for: Sulfated glycosaminoglycans inhibit LCMV entry and modulate antiviral immunity and pathology
Source: EMBO Mol Med. 2026 Feb 23;18(4):1235–64. doi: 10.1038/s44321-026-00387-8 (PMC13083911; doi:10.1038/s44321-026-00387-8)
Supplement: Supplementary file 14 — Figure EV5 Source Data [file 44321_2026_387_MOESM14_ESM.zip › Fig. EV5/Fig. EV5I/Fig. EV5I.xls]

## Sheet: Sheet0
	Lymphocytes/Single Cells/CD19, CD8_4 subset/tet, CD8_4 subset | Mean (Comp-PE-Texas Red-A :: PD-1)											ctrl				DS.
sp_gp33_L_DS_014.fcs	365										gp33
sp_gp33_RL_010.fcs	398										PD1	408	398	447	408	387	365	387	388
sp_gp33_R_DS_015.fcs	387
sp_gp33_nn_DS_013.fcs	387										np396
sp_gp33_nn_009.fcs	408										PD1	1103	1097	1049	1155	991	999	1035	1067
sp_gp33_23_DS_016.fcs	388
sp_gp33_98_011.fcs	447
sp_gp33_99_012.fcs	408
sp_np396_L_DS_006.fcs	999
sp_np396_RL_002.fcs	1097
sp_np396_R_DS_007.fcs	1035
sp_np396_nn_DS_005.fcs	991
sp_np396_nn_001.fcs	1103
sp_np396_23_DS_008.fcs	1067
sp_np396_98_003.fcs	1049
sp_np396_99_004.fcs	1155
Mean	730
SD	345
