# Supplementary material for: Sulfated glycosaminoglycans inhibit LCMV entry and modulate antiviral immunity and pathology
Source: EMBO Mol Med. 2026 Feb 23;18(4):1235–64. doi: 10.1038/s44321-026-00387-8 (PMC13083911; doi:10.1038/s44321-026-00387-8)
Supplement: Supplementary file 15 — Appendix Figure Source Data [file 44321_2026_387_MOESM15_ESM.zip]

Archive with 198 entries (182 files):
- Appendix Fig. S1/
- __MACOSX/._Appendix Fig. S1
- Appendix Fig. S1/Fig. S1C/
- __MACOSX/Appendix Fig. S1/._Fig. S1C
- Appendix Fig. S1/.DS_Store
- __MACOSX/Appendix Fig. S1/._.DS_Store
- Appendix Fig. S1/Fig. S1A-B/
- __MACOSX/Appendix Fig. S1/._Fig. S1A-B
- Appendix Fig. S1/Fig. S1C/H5_1-Image Export-39_c0-3x0-2752y0-2208.tif
- __MACOSX/Appendix Fig. S1/Fig. S1C/._H5_1-Image Export-39_c0-3x0-2752y0-2208.tif
- Appendix Fig. S1/Fig. S1C/H1_6-Image Export-14_c2x0-2752y0-2208_NP_5000.tif
- __MACOSX/Appendix Fig. S1/Fig. S1C/._H1_6-Image Export-14_c2x0-2752y0-2208_NP_5000.tif
- Appendix Fig. S1/Fig. S1C/H1_6-Image Export-14_c0-3x0-2752y0-2208.tif
- __MACOSX/Appendix Fig. S1/Fig. S1C/._H1_6-Image Export-14_c0-3x0-2752y0-2208.tif
- Appendix Fig. S1/Fig. S1C/H1_6-Image Export-14_c1x0-2752y0-2208_GP_5000.tif
- __MACOSX/Appendix Fig. S1/Fig. S1C/._H1_6-Image Export-14_c1x0-2752y0-2208_GP_5000.tif
- Appendix Fig. S1/Fig. S1C/H4_7-Image Export-38_c1x0-2752y0-2208_GP_5.tif
- __MACOSX/Appendix Fig. S1/Fig. S1C/._H4_7-Image Export-38_c1x0-2752y0-2208_GP_5.tif
- Appendix Fig. S1/Fig. S1C/H6_2-Image Export-44_c0-3x0-2752y0-2208.tif
- __MACOSX/Appendix Fig. S1/Fig. S1C/._H6_2-Image Export-44_c0-3x0-2752y0-2208.tif
- Appendix Fig. S1/Fig. S1C/n=4.docx
- __MACOSX/Appendix Fig. S1/Fig. S1C/._n=4.docx
- Appendix Fig. S1/Fig. S1C/H5_1-Image Export-39_c2x0-2752y0-2208_NP_0.5.tif
- __MACOSX/Appendix Fig. S1/Fig. S1C/._H5_1-Image Export-39_c2x0-2752y0-2208_NP_0.5.tif
- Appendix Fig. S1/Fig. S1C/H5_1-Image Export-39_c1x0-2752y0-2208_GP_0.5.tif
- __MACOSX/Appendix Fig. S1/Fig. S1C/._H5_1-Image Export-39_c1x0-2752y0-2208_GP_0.5.tif
- Appendix Fig. S1/Fig. S1C/H3_3-Image Export-27_c1x0-2752y0-2208_GP_50.tif
- __MACOSX/Appendix Fig. S1/Fig. S1C/._H3_3-Image Export-27_c1x0-2752y0-2208_GP_50.tif
- Appendix Fig. S1/Fig. S1C/H6_2-Image Export-44_c1x0-2752y0-2208_GP_0.05.tif
- __MACOSX/Appendix Fig. S1/Fig. S1C/._H6_2-Image Export-44_c1x0-2752y0-2208_GP_0.05.tif
- Appendix Fig. S1/Fig. S1C/H3_3-Image Export-27_c0-3x0-2752y0-2208.tif
- __MACOSX/Appendix Fig. S1/Fig. S1C/._H3_3-Image Export-27_c0-3x0-2752y0-2208.tif
- Appendix Fig. S1/Fig. S1C/H6_2-Image Export-44_c2x0-2752y0-2208_NP_0.05.tif
- __MACOSX/Appendix Fig. S1/Fig. S1C/._H6_2-Image Export-44_c2x0-2752y0-2208_NP_0.05.tif
- Appendix Fig. S1/Fig. S1C/H4_7-Image Export-38_c2x0-2752y0-2208_NP_5.tif
- __MACOSX/Appendix Fig. S1/Fig. S1C/._H4_7-Image Export-38_c2x0-2752y0-2208_NP_5.tif
- Appendix Fig. S1/Fig. S1C/H3_3-Image Export-27_c2x0-2752y0-2208_NP_50.tif
- __MACOSX/Appendix Fig. S1/Fig. S1C/._H3_3-Image Export-27_c2x0-2752y0-2208_NP_50.tif
- Appendix Fig. S1/Fig. S1C/H4_7-Image Export-38_c0-3x0-2752y0-2208.tif
- __MACOSX/Appendix Fig. S1/Fig. S1C/._H4_7-Image Export-38_c0-3x0-2752y0-2208.tif
- Appendix Fig. S1/Fig. S1A-B/Fig. S1A-B.xlsx
- __MACOSX/Appendix Fig. S1/Fig. S1A-B/._Fig. S1A-B.xlsx
- Appendix Fig. S2/
- __MACOSX/._Appendix Fig. S2
- Appendix Fig. S2/.DS_Store
- __MACOSX/Appendix Fig. S2/._.DS_Store
- Appendix Fig. S2/Fig. S2E-M/
- __MACOSX/Appendix Fig. S2/._Fig. S2E-M
- Appendix Fig. S2/Fig. S2A-D/
- __MACOSX/Appendix Fig. S2/._Fig. S2A-D
- Appendix Fig. S2/Fig. S2E-M/110825_GAG_cell_Apopstosis.xls
- __MACOSX/Appendix Fig. S2/Fig. S2E-M/._110825_GAG_cell_Apopstosis.xls
- Appendix Fig. S2/Fig. S2A-D/Resazurin.xlsx
- __MACOSX/Appendix Fig. S2/Fig. S2A-D/._Resazurin.xlsx
- Appendix Fig. S3/
- __MACOSX/._Appendix Fig. S3
- Appendix Fig. S3/Fig. S3A-D/
- __MACOSX/Appendix Fig. S3/._Fig. S3A-D
- Appendix Fig. S3/Fig. S3E-J/
- __MACOSX/Appendix Fig. S3/._Fig. S3E-J
- Appendix Fig. S3/Fig. S3A-D/Fig. 3A-D.xlsx
- __MACOSX/Appendix Fig. S3/Fig. S3A-D/._Fig. 3A-D.xlsx
- Appendix Fig. S3/Fig. S3E-J/Fig. 3E-J.xlsx
- __MACOSX/Appendix Fig. S3/Fig. S3E-J/._Fig. 3E-J.xlsx
- Appendix Fig. S5/
- __MACOSX/._Appendix Fig. S5
- Appendix Fig. S5/Fig. S5B/
- __MACOSX/Appendix Fig. S5/._Fig. S5B
- Appendix Fig. S5/Fig. S5A/
- __MACOSX/Appendix Fig. S5/._Fig. S5A
- Appendix Fig. S5/Fig. S5B/Replica_6.png
- __MACOSX/Appendix Fig. S5/Fig. S5B/._Replica_6.png
- Appendix Fig. S5/Fig. S5B/Replica_1.pse
- __MACOSX/Appendix Fig. S5/Fig. S5B/._Replica_1.pse
- Appendix Fig. S5/Fig. S5B/Replica_7.png
- __MACOSX/Appendix Fig. S5/Fig. S5B/._Replica_7.png
- Appendix Fig. S5/Fig. S5B/Replica_2.pse
- __MACOSX/Appendix Fig. S5/Fig. S5B/._Replica_2.pse
- Appendix Fig. S5/Fig. S5B/Replica_5.png
- __MACOSX/Appendix Fig. S5/Fig. S5B/._Replica_5.png
- Appendix Fig. S5/Fig. S5B/Replica_4.png
- __MACOSX/Appendix Fig. S5/Fig. S5B/._Replica_4.png
- Appendix Fig. S5/Fig. S5B/Replica_3.pse
- __MACOSX/Appendix Fig. S5/Fig. S5B/._Replica_3.pse
- Appendix Fig. S5/Fig. S5B/Replica_7.pse
- __MACOSX/Appendix Fig. S5/Fig. S5B/._Replica_7.pse
- Appendix Fig. S5/Fig. S5B/Replica_1.png
- __MACOSX/Appendix Fig. S5/Fig. S5B/._Replica_1.png
- Appendix Fig. S5/Fig. S5B/Replica_6.pse
- __MACOSX/Appendix Fig. S5/Fig. S5B/._Replica_6.pse
- Appendix Fig. S5/Fig. S5B/Replica_3.png
- __MACOSX/Appendix Fig. S5/Fig. S5B/._Replica_3.png
- Appendix Fig. S5/Fig. S5B/Replica_4.pse
- __MACOSX/Appendix Fig. S5/Fig. S5B/._Replica_4.pse
- Appendix Fig. S5/Fig. S5B/Replica_5.pse
- __MACOSX/Appendix Fig. S5/Fig. S5B/._Replica_5.pse
- Appendix Fig. S5/Fig. S5B/Replica_2.png
- __MACOSX/Appendix Fig. S5/Fig. S5B/._Replica_2.png
- Appendix Fig. S5/Fig. S5B/Replica_10.pse
- __MACOSX/Appendix Fig. S5/Fig. S5B/._Replica_10.pse
- Appendix Fig. S5/Fig. S5B/Replica_10.png
- __MACOSX/Appendix Fig. S5/Fig. S5B/._Replica_10.png
- Appendix Fig. S5/Fig. S5B/Replica_8.pse
- __MACOSX/Appendix Fig. S5/Fig. S5B/._Replica_8.pse
- Appendix Fig. S5/Fig. S5B/Replica_9.pse
- __MACOSX/Appendix Fig. S5/Fig. S5B/._Replica_9.pse
- Appendix Fig. S5/Fig. S5B/Replica_9.png
- __MACOSX/Appendix Fig. S5/Fig. S5B/._Replica_9.png
- Appendix Fig. S5/Fig. S5B/Replica_8.png
- __MACOSX/Appendix Fig. S5/Fig. S5B/._Replica_8.png
- Appendix Fig. S5/Fig. S5A/Replica_6.png
- __MACOSX/Appendix Fig. S5/Fig. S5A/._Replica_6.png
- Appendix Fig. S5/Fig. S5A/Replica_1.pse
- __MACOSX/Appendix Fig. S5/Fig. S5A/._Replica_1.pse
- Appendix Fig. S5/Fig. S5A/Replica_7.png
- __MACOSX/Appendix Fig. S5/Fig. S5A/._Replica_7.png
- Appendix Fig. S5/Fig. S5A/Replica_2.pse
- __MACOSX/Appendix Fig. S5/Fig. S5A/._Replica_2.pse
- Appendix Fig. S5/Fig. S5A/Replica_5.png
- __MACOSX/Appendix Fig. S5/Fig. S5A/._Replica_5.png
- Appendix Fig. S5/Fig. S5A/Replica_4.png
- __MACOSX/Appendix Fig. S5/Fig. S5A/._Replica_4.png
- Appendix Fig. S5/Fig. S5A/Replica_3.pse
- __MACOSX/Appendix Fig. S5/Fig. S5A/._Replica_3.pse
- Appendix Fig. S5/Fig. S5A/Replica_7.pse
- __MACOSX/Appendix Fig. S5/Fig. S5A/._Replica_7.pse
- Appendix Fig. S5/Fig. S5A/Replica_1.png
- __MACOSX/Appendix Fig. S5/Fig. S5A/._Replica_1.png
- Appendix Fig. S5/Fig. S5A/Replica_6.pse
- __MACOSX/Appendix Fig. S5/Fig. S5A/._Replica_6.pse
- Appendix Fig. S5/Fig. S5A/Replica_3.png
- __MACOSX/Appendix Fig. S5/Fig. S5A/._Replica_3.png
- Appendix Fig. S5/Fig. S5A/Replica_4.pse
- __MACOSX/Appendix Fig. S5/Fig. S5A/._Replica_4.pse
- Appendix Fig. S5/Fig. S5A/Replica_5.pse
- __MACOSX/Appendix Fig. S5/Fig. S5A/._Replica_5.pse
- Appendix Fig. S5/Fig. S5A/Replica_2.png
- __MACOSX/Appendix Fig. S5/Fig. S5A/._Replica_2.png
- Appendix Fig. S5/Fig. S5A/Replica_10.pse
- __MACOSX/Appendix Fig. S5/Fig. S5A/._Replica_10.pse
- Appendix Fig. S5/Fig. S5A/Replica_10.png
- __MACOSX/Appendix Fig. S5/Fig. S5A/._Replica_10.png
- Appendix Fig. S5/Fig. S5A/Replica_8.pse
- __MACOSX/Appendix Fig. S5/Fig. S5A/._Replica_8.pse
- Appendix Fig. S5/Fig. S5A/Replica_9.pse
- __MACOSX/Appendix Fig. S5/Fig. S5A/._Replica_9.pse
- Appendix Fig. S5/Fig. S5A/Replica_9.png
- __MACOSX/Appendix Fig. S5/Fig. S5A/._Replica_9.png
- Appendix Fig. S5/Fig. S5A/Replica_8.png
- __MACOSX/Appendix Fig. S5/Fig. S5A/._Replica_8.png
- Appendix Fig. S6/
- __MACOSX/._Appendix Fig. S6
- Appendix Fig. S6/Fig. S6B.xlsx
- __MACOSX/Appendix Fig. S6/._Fig. S6B.xlsx
- Appendix Fig. S6/Fig. S6C.xlsx
- __MACOSX/Appendix Fig. S6/._Fig. S6C.xlsx
- Appendix Fig. S6/Fig. S6A/
- __MACOSX/Appendix Fig. S6/._Fig. S6A
- Appendix Fig. S6/Fig. S6A/Fig.S6A vehicle merged.tif
- __MACOSX/Appendix Fig. S6/Fig. S6A/._Fig.S6A vehicle merged.tif
- Appendix Fig. S6/Fig. S6A/Fig.S6A vehicle DAPI.tif
- __MACOSX/Appendix Fig. S6/Fig. S6A/._Fig.S6A vehicle DAPI.tif
- Appendix Fig. S6/Fig. S6A/Fig.S6A vehicle cd31.tif
- __MACOSX/Appendix Fig. S6/Fig. S6A/._Fig.S6A vehicle cd31.tif
- Appendix Fig. S6/Fig. S6A/Fig.S6A vehicle f480.tif
- __MACOSX/Appendix Fig. S6/Fig. S6A/._Fig.S6A vehicle f480.tif
- Appendix Fig. S6/Fig. S6A/Fig.S6A ds lcmv np.tif
- __MACOSX/Appendix Fig. S6/Fig. S6A/._Fig.S6A ds lcmv np.tif
- Appendix Fig. S6/Fig. S6A/Fig.S6A ds f480.tif
- __MACOSX/Appendix Fig. S6/Fig. S6A/._Fig.S6A ds f480.tif
- Appendix Fig. S6/Fig. S6A/Fig.S6A vehicle lcmv np.tif
- __MACOSX/Appendix Fig. S6/Fig. S6A/._Fig.S6A vehicle lcmv np.tif
- Appendix Fig. S6/Fig. S6A/Fig.S6A ds cd31.tif
- __MACOSX/Appendix Fig. S6/Fig. S6A/._Fig.S6A ds cd31.tif
- Appendix Fig. S6/Fig. S6A/Fig. S6A_all.pdf
- __MACOSX/Appendix Fig. S6/Fig. S6A/._Fig. S6A_all.pdf
- Appendix Fig. S6/Fig. S6A/Fig.S6A ds merged.tif
- __MACOSX/Appendix Fig. S6/Fig. S6A/._Fig.S6A ds merged.tif
- Appendix Fig. S6/Fig. S6A/Fig.S6A ds DAPI.tif
- __MACOSX/Appendix Fig. S6/Fig. S6A/._Fig.S6A ds DAPI.tif
- Appendix Fig. S8/
- __MACOSX/._Appendix Fig. S8
- Appendix Fig. S8/Fig. S8D.xlsx
- __MACOSX/Appendix Fig. S8/._Fig. S8D.xlsx
- Appendix Fig. S8/Fig. S8C.xlsx
- __MACOSX/Appendix Fig. S8/._Fig. S8C.xlsx
- Appendix Fig. S8/Fig. S8B.xlsx
- __MACOSX/Appendix Fig. S8/._Fig. S8B.xlsx
- Appendix Fig. S8/Fig. S8A.xlsx
- __MACOSX/Appendix Fig. S8/._Fig. S8A.xlsx
- Appendix Fig. S9/
- __MACOSX/._Appendix Fig. S9
- Appendix Fig. S9/Fig. S9C.xlsx
- __MACOSX/Appendix Fig. S9/._Fig. S9C.xlsx
- Appendix Fig. S9/Fig. S9B.xlsx
- __MACOSX/Appendix Fig. S9/._Fig. S9B.xlsx
- Appendix Fig. S9/Fig. S9A.xlsx
- __MACOSX/Appendix Fig. S9/._Fig. S9A.xlsx
