# Supplementary material for: Sulfated glycosaminoglycans inhibit LCMV entry and modulate antiviral immunity and pathology
Source: EMBO Mol Med. 2026 Feb 23;18(4):1235–64. doi: 10.1038/s44321-026-00387-8 (PMC13083911; doi:10.1038/s44321-026-00387-8)
Supplement: Supplementary file 15 — Appendix Figure Source Data [file 44321_2026_387_MOESM15_ESM.zip › Appendix Fig. S1/Fig. S1A-B/Fig. S1A-B.xlsx]

## Sheet: Sheet1
A	MOI 0.01			ATCB	LCMV GP	LCMV NP	LCMV Z			ATCB	LCMV GP	LCMV NP	LCMV Z			ATCB	LCMV GP	LCMV NP	LCMV Z
		Ct	vehicle	10.001	22.3509	19.6825	22.1971		vehicle	11.1202	21.6487	19.3402	23.7303		vehicle	11.1983	20.8882	19.5788	23.1665
			500 ug/ml	10.1536	29.8546	27.1813	31.9293		500 ug/ml	11.08	25.3239	23.2422	27.0175		500 ug/ml	11.4439	26.6816	25.4566	25.5073
				ATCB	LCMV GP	LCMV NP	LCMV Z			ATCB	LCMV GP	LCMV NP	LCMV Z			ATCB	LCMV GP	LCMV NP	LCMV Z
		∆Ct	vehicle	0	12.3499	9.68149	12.1961		vehicle	0	10.5286	8.22	12.6101		vehicle	0	9.68995	8.38047	11.9682
			500 ug/ml	0	19.701	17.0277	21.7757		500 ug/ml	0	14.2439	12.1622	15.9375		500 ug/ml	0	15.2377	14.0127	14.0634
		2^-∆Ct	vehicle		0.000191563	0.00121781	0.000213119		vehicle		0.000676986	0.00335376	0.000159945		vehicle		0.00121069	0.00300073	0.000249579
			500 ug/ml		1.17333e-06	7.48452e-06	2.78519e-07		500 ug/ml		5.15427e-05	0.000218181	1.59343e-05		500 ug/ml		2.58819e-05	6.05001e-05	5.8409e-05
B	MOI 0.01			ATCB	LCMV GP	LCMV NP	LCMV Z			ATCB	LCMV GP	LCMV NP	LCMV Z			ATCB	LCMV GP	LCMV NP	LCMV Z
		Ct	vehicle	12.0906	9.35451	8.65919	11.2969		vehicle	11.4118	10.5355	8.91021	11.9573		vehicle	11.9071	9.31321	8.84407	11.4723
			500 ug/ml	12.2442	18.8345	17.2037	19.8212		500 ug/ml	11.7592	20.0345	18.4959	22.0014		500 ug/ml	11.7953	19.7951	19.1262	21.5595
				ATCB	LCMV GP	LCMV NP	LCMV Z			ATCB	LCMV GP	LCMV NP	LCMV Z			ATCB	LCMV GP	LCMV NP	LCMV Z
		∆Ct	vehicle	0	-2.73608	-3.43139	-0.793675		vehicle	0	-0.876279	-2.5016	0.545519		vehicle	0	-2.59392	-3.06305	-0.434775
			500 ug/ml	0	6.5903	4.95951	7.57695		500 ug/ml	0	8.27525	6.73665	10.2421		500 ug/ml	0	7.99974	7.3309	9.76423
		2^-∆Ct	vehicle		6.66256	10.7883	1.73348		vehicle		1.83563	5.66313	0.685145		vehicle		6.03735	8.3574	1.3517
			500 ug/ml		0.0103782	0.0321394	0.00523736		500 ug/ml		0.00322777	0.00937707	0.00082567		500 ug/ml		0.00390697	0.00621127	0.00114994
