# Supplementary material for: Sulfated glycosaminoglycans inhibit LCMV entry and modulate antiviral immunity and pathology
Source: EMBO Mol Med. 2026 Feb 23;18(4):1235–64. doi: 10.1038/s44321-026-00387-8 (PMC13083911; doi:10.1038/s44321-026-00387-8)
Supplement: Supplementary file 15 — Appendix Figure Source Data [file 44321_2026_387_MOESM15_ESM.zip › Appendix Fig. S2/Fig. S2E-M/110825_GAG_cell_Apopstosis.xls]

## Sheet: Sheet0
	Cells/Single Cells/Q1: Annexin- , AAD+ | Freq. of Single Cells	Cells/Single Cells/Q2: Annexin+ , AAD+ | Freq. of Single Cells	Cells/Single Cells/Q3: Annexin+ , AAD- | Freq. of Single Cells	Cells/Single Cells/Q4: Annexin- , AAD- | Freq. of Single Cells
CS A_5_1_058.fcs	3.19 %	0.83 %	1.71 %	94.3 %
CS A_5_2_059.fcs	1.96 %	0.68 %	1.11 %	96.2 %
CS A_5_3_060.fcs	1.48 %	0.87 %	0.96 %	96.7 %
CS A_50_1_055.fcs	3.82 %	0.90 %	1.87 %	93.4 %
CS A_50_2_056.fcs	2.37 %	0.85 %	0.89 %	95.9 %
CS A_50_3_057.fcs	1.90 %	0.66 %	0.93 %	96.5 %
CS A_500_1_052.fcs	4.02 %	1.13 %	2.16 %	92.7 %
CS A_500_2_053.fcs	1.92 %	0.84 %	1.05 %	96.2 %
CS A_500_3_054.fcs	1.56 %	0.82 %	1.49 %	96.1 %
CS A_5000_1_049.fcs	2.51 %	0.84 %	2.01 %	94.6 %
CS A_5000_2_050.fcs	2.32 %	0.97 %	1.55 %	95.2 %
CS A_5000_3_051.fcs	1.82 %	1.00 %	1.63 %	95.5 %
CS SC_5_1_070.fcs	5.16 %	1.21 %	2.27 %	91.4 %
CS SC_5_2_071.fcs	3.33 %	1.08 %	1.46 %	94.1 %
CS SC_5_3_072.fcs	2.57 %	1.36 %	1.52 %	94.5 %
CS SC_50_1_067.fcs	4.12 %	1.09 %	1.87 %	92.9 %
CS SC_50_2_068.fcs	2.51 %	0.97 %	1.23 %	95.3 %
CS SC_50_3_069.fcs	2.06 %	0.84 %	1.22 %	95.9 %
CS SC_500_1_064.fcs	3.99 %	1.20 %	1.85 %	93.0 %
CS SC_500_2_065.fcs	2.61 %	0.89 %	1.37 %	95.1 %
CS SC_500_3_066.fcs	1.87 %	0.89 %	1.15 %	96.1 %
CS SC_5000_1_061.fcs	3.04 %	1.15 %	2.02 %	93.8 %
CS SC_5000_2_062.fcs	2.47 %	0.82 %	0.98 %	95.7 %
CS SC_5000_3_063.fcs	1.72 %	0.91 %	0.78 %	96.6 %
Control_5_1_118.fcs	1.23 %	0.83 %	2.08 %	95.9 %
Control_5_2_119.fcs	1.26 %	1.03 %	1.88 %	95.8 %
Control_50_1_115.fcs	1.04 %	0.65 %	2.47 %	95.8 %
Control_50_2_116.fcs	0.83 %	0.68 %	1.91 %	96.6 %
Control_50_3_117.fcs	1.34 %	1.13 %	3.69 %	93.8 %
Control_500_1_112.fcs	1.19 %	0.80 %	2.35 %	95.7 %
Control_500_2_113.fcs	1.06 %	0.85 %	1.77 %	96.3 %
Control_500_3_114.fcs	1.39 %	0.89 %	4.37 %	93.4 %
Control_5000_1_109.fcs	2.40 %	1.30 %	4.59 %	91.7 %
Control_5000_2_110.fcs	1.99 %	1.02 %	2.14 %	94.9 %
Control_5000_3_111.fcs	1.82 %	0.94 %	4.68 %	92.6 %
Dextran sulfate 5-20_5_1_046.fcs	3.17 %	1.03 %	0.99 %	94.8 %
Dextran sulfate 5-20_5_2_047.fcs	2.09 %	0.75 %	0.85 %	96.3 %
Dextran sulfate 5-20_5_3_048.fcs	1.61 %	1.10 %	1.31 %	96.0 %
Dextran sulfate 5-20_50_1_043.fcs	3.68 %	1.14 %	0.74 %	94.4 %
Dextran sulfate 5-20_50_2_044.fcs	2.65 %	1.01 %	0.76 %	95.6 %
Dextran sulfate 5-20_50_3_045.fcs	1.59 %	0.97 %	0.94 %	96.5 %
Dextran sulfate 5-20_500_1_040.fcs	3.57 %	0.99 %	0.76 %	94.7 %
Dextran sulfate 5-20_500_2_041.fcs	4.89 %	1.12 %	0.72 %	93.3 %
Dextran sulfate 5-20_500_3_042.fcs	1.68 %	0.97 %	1.23 %	96.1 %
Dextran sulfate 5-20_5000_1_037.fcs	3.84 %	1.70 %	0.82 %	93.6 %
Dextran sulfate 5-20_5000_2_038.fcs	3.85 %	1.24 %	0.86 %	94.1 %
Dextran sulfate 5-20_5000_3_039.fcs	3.11 %	1.19 %	1.25 %	94.5 %
Dextran sulfate 5_5_1_034.fcs	4.85 %	0.72 %	1.86 %	92.6 %
Dextran sulfate 5_5_2_035.fcs	2.74 %	0.79 %	1.48 %	95.0 %
Dextran sulfate 5_5_3_036.fcs	3.58 %	0.88 %	1.98 %	93.6 %
Dextran sulfate 5_50_1_031.fcs	4.89 %	0.61 %	1.84 %	92.7 %
Dextran sulfate 5_50_2_032.fcs	2.53 %	0.83 %	1.48 %	95.2 %
Dextran sulfate 5_50_3_033.fcs	3.17 %	0.83 %	1.97 %	94.0 %
Dextran sulfate 5_500_1_028.fcs	4.64 %	0.74 %	1.91 %	92.7 %
Dextran sulfate 5_500_2_029.fcs	2.68 %	0.56 %	1.28 %	95.5 %
Dextran sulfate 5_500_3_030.fcs	3.84 %	0.71 %	1.81 %	93.6 %
Dextran sulfate 5_5000_1_025.fcs	5.32 %	1.19 %	2.39 %	91.1 %
Dextran sulfate 5_5000_2_026.fcs	2.54 %	0.69 %	1.98 %	94.8 %
Dextran sulfate 5_5000_3_027.fcs	3.37 %	0.79 %	1.55 %	94.3 %
Dextran_5_1_022.fcs	4.11 %	0.87 %	1.70 %	93.3 %
Dextran_5_2_023.fcs	5.45 %	1.02 %	0.73 %	92.8 %
Dextran_5_3_024.fcs	4.50 %	0.63 %	0.84 %	94.0 %
Dextran_50_1_019.fcs	5.47 %	0.88 %	1.82 %	91.8 %
Dextran_50_2_020.fcs	3.00 %	0.66 %	0.61 %	95.7 %
Dextran_50_3_021.fcs	3.19 %	0.56 %	0.68 %	95.6 %
Dextran_500_1_016.fcs	6.29 %	1.18 %	1.85 %	90.7 %
Dextran_500_2_017.fcs	1.81 %	0.71 %	0.75 %	96.7 %
Dextran_500_3_018.fcs	3.15 %	0.74 %	0.93 %	95.2 %
Dextran_5000_1_013.fcs	6.79 %	1.15 %	2.17 %	89.9 %
Dextran_5000_2_014.fcs	2.57 %	0.44 %	0.83 %	96.2 %
Dextran_5000_3_015.fcs	3.00 %	0.75 %	0.91 %	95.3 %
HA 5_5_1_082.fcs	2.01 %	0.77 %	0.94 %	96.3 %
HA 5_5_2_083.fcs	2.06 %	0.91 %	1.52 %	95.5 %
HA 5_5_3_084.fcs	2.15 %	1.29 %	2.95 %	93.6 %
HA 5_50_1_079.fcs	2.06 %	1.09 %	0.89 %	96.0 %
HA 5_50_2_080.fcs	2.12 %	0.95 %	1.16 %	95.8 %
HA 5_50_3_081.fcs	2.11 %	1.09 %	2.09 %	94.7 %
HA 5_500_1_076.fcs	2.39 %	1.00 %	1.13 %	95.5 %
HA 5_500_2_077.fcs	1.92 %	0.78 %	1.34 %	96.0 %
HA 5_500_3_078.fcs	2.07 %	1.27 %	2.49 %	94.2 %
HA 5_5000_1_073.fcs	3.47 %	1.93 %	1.31 %	93.3 %
HA 5_5000_2_074.fcs	2.30 %	1.22 %	1.61 %	94.9 %
HA 5_5000_3_075.fcs	1.66 %	1.29 %	2.20 %	94.8 %
HA 50_5_1_094.fcs	2.14 %	0.99 %	1.54 %	95.3 %
HA 50_5_2_095.fcs	2.38 %	1.10 %	1.38 %	95.1 %
HA 50_5_3_096.fcs	1.94 %	1.04 %	2.32 %	94.7 %
HA 50_50_1_091.fcs	2.02 %	0.71 %	1.04 %	96.2 %
HA 50_50_2_092.fcs	2.28 %	1.12 %	1.00 %	95.6 %
HA 50_50_3_093.fcs	2.68 %	1.13 %	1.47 %	94.7 %
HA 50_500_1_088.fcs	1.69 %	1.46 %	0.61 %	96.2 %
HA 50_500_2_089.fcs	1.66 %	1.09 %	0.65 %	96.6 %
HA 50_500_3_090.fcs	1.27 %	0.90 %	1.69 %	96.1 %
HA 50_5000_1_085.fcs	2.57 %	1.57 %	0.65 %	95.2 %
HA 50_5000_2_086.fcs	2.49 %	1.92 %	0.65 %	94.9 %
HA 50_5000_3_087.fcs	1.50 %	2.21 %	1.14 %	95.1 %
Heparin_5_1_010.fcs	4.02 %	1.18 %	3.21 %	91.6 %
Heparin_5_2_011.fcs	3.25 %	0.57 %	1.21 %	95.0 %
Heparin_5_3_012.fcs	3.66 %	0.89 %	0.84 %	94.6 %
Heparin_50_1_007.fcs	4.62 %	1.12 %	2.25 %	92.0 %
Heparin_50_2_008.fcs	3.20 %	0.63 %	1.05 %	95.1 %
Heparin_50_3_009.fcs	4.75 %	0.88 %	1.04 %	93.3 %
Heparin_500_1_004.fcs	4.50 %	0.91 %	2.73 %	91.9 %
Heparin_500_2_005.fcs	3.31 %	0.81 %	1.27 %	94.6 %
Heparin_500_3_006.fcs	3.39 %	0.92 %	1.00 %	94.7 %
Heparin_5000_1_001.fcs	6.33 %	1.95 %	2.58 %	89.1 %
Heparin_5000_2_002.fcs	3.10 %	0.97 %	1.28 %	94.6 %
Heparin_5000_3_003.fcs	5.03 %	1.12 %	1.62 %	92.2 %
Positive control_10_1_120.fcs	0 %	0 %	0.88 %	99.1 %
Positive control_10_2_121.fcs	2.55 %	97.5 %	0 %	0 %
U_5_1_106.fcs	1.51 %	0.76 %	3.46 %	94.3 %
U_5_2_107.fcs	1.67 %	0.76 %	1.77 %	95.8 %
U_5_3_108.fcs	1.26 %	0.81 %	1.70 %	96.2 %
U_50_1_103.fcs	1.80 %	1.05 %	3.50 %	93.7 %
U_50_2_104.fcs	1.51 %	0.92 %	1.99 %	95.6 %
U_50_3_105.fcs	1.87 %	1.04 %	2.07 %	95.0 %
U_500_1_100.fcs	1.96 %	1.12 %	3.84 %	93.1 %
U_500_2_101.fcs	2.61 %	1.34 %	2.53 %	93.5 %
U_500_3_102.fcs	1.75 %	0.94 %	2.56 %	94.7 %
U_5000_1_097.fcs	2.80 %	1.21 %	2.87 %	93.1 %
U_5000_2_098.fcs	2.51 %	1.42 %	2.98 %	93.1 %
U_5000_3_099.fcs	4.93 %	1.64 %	2.25 %	91.2 %
Mean	2.79 %	1.79 %	1.65 %	93.8 %
SD	1.28 %	8.78 %	0.86 %	8.75 %

## Sheet: Sheet1
			Dead Cells			Late apoptotic cells			Early apoptotic cells			Viable cells
	Chondroitin sulfate A	5	3.19 %	1.96 %	1.48 %	0.83 %	0.68 %	0.87 %	1.71 %	1.11 %	0.96 %	94.3 %	96.2 %	96.7 %
		50	3.82 %	2.37 %	1.90 %	0.90 %	0.85 %	0.66 %	1.87 %	0.89 %	0.93 %	93.4 %	95.9 %	96.5 %
		500	4.02 %	1.92 %	1.56 %	1.13 %	0.84 %	0.82 %	2.16 %	1.05 %	1.49 %	92.7 %	96.2 %	96.1 %
		5000	2.51 %	2.32 %	1.82 %	0.84 %	0.97 %	1.00 %	2.01 %	1.55 %	1.63 %	94.6 %	95.2 %	95.5 %
	Chondroitin sulfate SC	5	5.16 %	3.33 %	2.57 %	1.21 %	1.08 %	1.36 %	2.27 %	1.46 %	1.52 %	91.4 %	94.1 %	94.5 %
		50	4.12 %	2.51 %	2.06 %	1.09 %	0.97 %	0.84 %	1.87 %	1.23 %	1.22 %	92.9 %	95.3 %	95.9 %
		500	3.99 %	2.61 %	1.87 %	1.20 %	0.89 %	0.89 %	1.85 %	1.37 %	1.15 %	93.0 %	95.1 %	96.1 %
		5000	3.04 %	2.47 %	1.72 %	1.15 %	0.82 %	0.91 %	2.02 %	0.98 %	0.78 %	93.8 %	95.7 %	96.6 %
	Dextran sulfate 9-20 kDa	5	3.17 %	2.09 %	1.61 %	1.03 %	0.75 %	1.10 %	0.99 %	0.85 %	1.31 %	94.8 %	96.3 %	96.0 %
		50	3.68 %	2.65 %	1.59 %	1.14 %	1.01 %	0.97 %	0.74 %	0.76 %	0.94 %	94.4 %	95.6 %	96.5 %
		500	3.57 %	4.89 %	1.68 %	0.99 %	1.12 %	0.97 %	0.76 %	0.72 %	1.23 %	94.7 %	93.3 %	96.1 %
		5000	3.84 %	3.85 %	3.11 %	1.70 %	1.24 %	1.19 %	0.82 %	0.86 %	1.25 %	93.6 %	94.1 %	94.5 %
	Dextran sulfate 5 kDa	5	4.85 %	2.74 %	3.58 %	0.72 %	0.79 %	0.88 %	1.86 %	1.48 %	1.98 %	92.6 %	95.0 %	93.6 %
		50	4.89 %	2.53 %	3.17 %	0.61 %	0.83 %	0.83 %	1.84 %	1.48 %	1.97 %	92.7 %	95.2 %	94.0 %
		500	4.64 %	2.68 %	3.84 %	0.74 %	0.56 %	0.71 %	1.91 %	1.28 %	1.81 %	92.7 %	95.5 %	93.6 %
		5000	5.32 %	2.54 %	3.37 %	1.19 %	0.69 %	0.79 %	2.39 %	1.98 %	1.55 %	91.1 %	94.8 %	94.3 %
	Dextran	5	4.11 %	5.45 %	4.50 %	0.87 %	1.02 %	0.63 %	1.70 %	0.73 %	0.84 %	93.3 %	92.8 %	94.0 %
		50	5.47 %	3.00 %	3.19 %	0.88 %	0.66 %	0.56 %	1.82 %	0.61 %	0.68 %	91.8 %	95.7 %	95.6 %
		500	6.29 %	1.81 %	3.15 %	1.18 %	0.71 %	0.74 %	1.85 %	0.75 %	0.93 %	90.7 %	96.7 %	95.2 %
		5000	6.79 %	2.57 %	3.00 %	1.15 %	0.44 %	0.75 %	2.17 %	0.83 %	0.91 %	89.9 %	96.2 %	95.3 %
	Hyaluronic acid 5 kDa	5	2.01 %	2.06 %	2.15 %	0.77 %	0.91 %	1.29 %	0.94 %	1.52 %	2.95 %	96.3 %	95.5 %	93.6 %
		50	2.06 %	2.12 %	2.11 %	1.09 %	0.95 %	1.09 %	0.89 %	1.16 %	2.09 %	96.0 %	95.8 %	94.7 %
		500	2.39 %	1.92 %	2.07 %	1.00 %	0.78 %	1.27 %	1.13 %	1.34 %	2.49 %	95.5 %	96.0 %	94.2 %
		5000	3.47 %	2.30 %	1.66 %	1.93 %	1.22 %	1.29 %	1.31 %	1.61 %	2.20 %	93.3 %	94.9 %	94.8 %
	Hyaluronic acid 50 kDa	5	2.14 %	2.38 %	1.94 %	0.99 %	1.10 %	1.04 %	1.54 %	1.38 %	2.32 %	95.3 %	95.1 %	94.7 %
		50	2.02 %	2.28 %	2.68 %	0.71 %	1.12 %	1.13 %	1.04 %	1.00 %	1.47 %	96.2 %	95.6 %	94.7 %
		500	1.69 %	1.66 %	1.27 %	1.46 %	1.09 %	0.90 %	0.61 %	0.65 %	1.69 %	96.2 %	96.6 %	96.1 %
		5000	2.57 %	2.49 %	1.50 %	1.57 %	1.92 %	2.21 %	0.65 %	0.65 %	1.14 %	95.2 %	94.9 %	95.1 %
	Heparin	5	4.02 %	3.25 %	3.66 %	1.18 %	0.57 %	0.89 %	3.21 %	1.21 %	0.84 %	91.6 %	95.0 %	94.6 %
		50	4.62 %	3.20 %	4.75 %	1.12 %	0.63 %	0.88 %	2.25 %	1.05 %	1.04 %	92.0 %	95.1 %	93.3 %
		500	4.50 %	3.31 %	3.39 %	0.91 %	0.81 %	0.92 %	2.73 %	1.27 %	1.00 %	91.9 %	94.6 %	94.7 %
		5000	6.33 %	3.10 %	5.03 %	1.95 %	0.97 %	1.12 %	2.58 %	1.28 %	1.62 %	89.1 %	94.6 %	92.2 %
	Ulvan	5	1.51 %	1.67 %	1.26 %	0.76 %	0.76 %	0.81 %	3.46 %	1.77 %	1.70 %	94.3 %	95.8 %	96.2 %
		50	1.80 %	1.51 %	1.87 %	1.05 %	0.92 %	1.04 %	3.50 %	1.99 %	2.07 %	93.7 %	95.6 %	95.0 %
		500	1.96 %	2.61 %	1.75 %	1.12 %	1.34 %	0.94 %	3.84 %	2.53 %	2.56 %	93.1 %	93.5 %	94.7 %
		5000	2.80 %	2.51 %	4.93 %	1.21 %	1.42 %	1.64 %	2.87 %	2.98 %	2.25 %	93.1 %	93.1 %	91.2 %
