# Supplementary material for: Sulfated glycosaminoglycans inhibit LCMV entry and modulate antiviral immunity and pathology
Source: EMBO Mol Med. 2026 Feb 23;18(4):1235–64. doi: 10.1038/s44321-026-00387-8 (PMC13083911; doi:10.1038/s44321-026-00387-8)
Supplement: Supplementary file 15 — Appendix Figure Source Data [file 44321_2026_387_MOESM15_ESM.zip › Appendix Fig. S2/Fig. S2A-D/Resazurin.xlsx]

## Sheet: A
MC57	heparin			24h
	1h			ctrl	5000	500	50	5	0.5	0.05	ctrl
	<>	1	2	3	4	5	6	7	8	9	10	11	12			3h-1h
	A
	B															0	0	0	0	0	0	0	0
	C															0	0	0	0	0	0	0	0
	D															0	0	0	0	0	0	0	0
	E			2629	2281	2647	2311	2164	2367	2842	2624			H		1008	934	975	1008	901	1043	1158	1123
	F			2623	2923	2687	2585	2388	2079	2111	2199					1029	959	952	937	990	914	953	962
	G			2196	2048	2009	1966	1907	1971	2007	1731					933	957	898	897	862	882	861	1026
	H
	3h
	<>	1	2	3	4	5	6	7	8	9	10	11	12
	A															ctrl	5000	500	50	5	0.5	0.05				ctrl	5000	500	50	5	0.5	0.05
	B
	C
	D
	E			3637	3215	3622	3319	3065	3410	4000	3747			H	av	1013.5	950	941.667	947.333	917.667	946.333	990.667		H	% of control	99.4573	92.1559	96.2013	99.4573	88.8999	102.911	114.258
	F			3652	3882	3639	3522	3378	2993	3064	3161															101.529	94.6226	93.9319	92.4519	97.6813	90.1825	94.0306
	G			3129	3005	2907	2863	2769	2853	2868	2757															92.0572	94.4253	88.6038	88.5052	85.0518	87.0252	84.9531
	H
MC57	dextran sulfate 5 kDa			24h
	dextran sulfate 9-20 kDa
	1h			ctrl	5000	500	50	5	0.5	0.05	ctrl
	<>	1	2	3	4	5	6	7	8	9	10	11	12			3h-1h
	A
	B			1855	1954	1756	1759	1754	1668	1592	1550			DS 5		3496	3674	3418	3428	3508	3355	3273	3178
	C			2171	1924	1726	1841	1795	1623	1602	1345					3456	3252	3142	3332	3411	3210	3309	3671
	D			2058	2078	1899	1829	1739	1443	1424	1499					3131	3029	2895	2874	2717	2268	2223	2322
	E			2004	1732	1570	1812	1785	1726	1927	1958			DS 9-20		2752	2500	2250	2528	2487	2524	2761	2802
	F			1414	1496	1643	1274	1439	1375	1295	1322					2083	2080	2162	1846	1948	1967	1820	1987
	G			1364	1385	1549	1596	1595	1281	1299	1246					1780	1808	1949	2018	2027	1803	1852	1799
	H
	3h
	<>	1	2	3	4	5	6	7	8	9	10	11	12
	A															ctrl	5000	500	50	5	0.5	0.05				ctrl	5000	500	50	5	0.5	0.05
	B			5351	5628	5174	5187	5262	5023	4865	4728			DS 5	av	3209	3318.33	3151.67	3211.33	3212	2944.33	2935		DS 5	% of control	108.944	114.49	106.513	106.825	109.318	104.55	101.994
	C			5627	5176	4868	5173	5206	4833	4911	5016															107.697	101.34	97.9121	103.833	106.295	100.031	103.116
	D			5189	5107	4794	4703	4456	3711	3647	3821															97.5693	94.3908	90.215	89.5606	84.6681	70.6762	69.2739
	E			4756	4232	3820	4340	4272	4250	4688	4760			DS 9-20	av	2200.5	2129.33	2120.33	2130.67	2154	2098	2144.33		DS 9-20	% of control	125.062	113.611	102.249	114.883	113.02	114.701	125.471
	F			3497	3576	3805	3120	3387	3342	3115	3309															94.6603	94.524	98.2504	83.89	88.5253	89.3888	82.7085
	G			3144	3193	3498	3614	3622	3084	3151	3045															80.8907	82.1631	88.5708	91.7064	92.1154	81.9359	84.1627
	H
MC57	dextran			24h
	1h			ctrl	5000	500	50	5	0.5	0.05	ctrl
	<>	1	2	3	4	5	6	7	8	9	10	11	12			3h-1h
	A
	B
	C
	D
	E			3558	3666	3567	3470	3410	3771	3347	3095			D		2364	2447	2426	2748	2698	2577	2734	2996
	F			4262	3485	3023	3298	3198	3093	2986	2871					2383	2453	2341	2354	2268	2295	2333	2336
	G			2679	3046	2624	2581	2880	2840	2566	2989					2092	2270	2207	2182	2181	2247	2225	2348
	H
	3h
	<>	1	2	3	4	5	6	7	8	9	10	11	12
	A															ctrl	5000	500	50	5	0.5	0.05				ctrl	5000	500	50	5	0.5	0.05
	B
	C
	D
	E			5922	6113	5993	6218	6108	6348	6081	6091			D	av	2419.83	2390	2324.67	2428	2382.33	2373	2430.67		D		97.6927	101.123	100.255	113.562	111.495	106.495	112.983
	F			6645	5938	5364	5652	5466	5388	5319	5207														% of control	98.4779	101.371	96.7422	97.2794	93.7255	94.8412	96.4116
	G			4771	5316	4831	4763	5061	5087	4791	5337															86.4522	93.8081	91.2046	90.1715	90.1302	92.8576	91.9485
	H

## Sheet: B
MC57	Chondroitin sulfate A			24h
	Chondroitin sulfate SC
	1h			ctrl	5000	500	50	5	0.5	0.05	ctrl
	<>	1	2	3	4	5	6	7	8	9	10	11	12			3h-1h
	A
	B			6433	6945	6818	6219	6359	7293	5600	6288			CS A		2518	2821	2360	2359	2180	2523	2626	2641
	C			4681	5715	4701	4886	4687	4543	4524	4604					2897	2955	3489	3827	4004	4138	3939	3718
	D			4081	5590	4823	4729	3815	3969	3839	4264					2756	2446	2875	2670	2755	3041	2884	2675
	E			3343	4124	4048	4001	3488	3434	3097	3097			CS SC		2239	2098	2097	2297	2503	2696	2768	2851
	F			3797	4442	4157	3805	3500	3735	3318	3285					2494	2136	2267	2236	2111	1992	1871	1879
	G			3248	3242	3100	3901	3513	3264	2765	3085					1958	2105	2012	2038	2047	2092	1987	2035
	H
	3h
	<>	1	2	3	4	5	6	7	8	9	10	11	12
	A															ctrl	5000	500	50	5	0.5	0.05				ctrl	5000	500	50	5	0.5	0.05
	B			8951	9766	9178	8578	8539	9816	8226	8929			CS A	av	2867.5	2740.67	2908	2952	2979.67	3234	3149.67		CS A	% of control	87.8117	98.3784	82.3017	82.2668	76.0244	87.9861	91.578
	C			7578	8670	8190	8713	8691	8681	8463	8322															101.029	103.051	121.674	133.461	139.634	144.307	137.367
	D			6837	8036	7698	7399	6570	7010	6723	6939															96.1116	85.3008	100.262	93.1125	96.0767	106.051	100.575
	E			5582	6222	6145	6298	5991	6130	5865	5948			CS SC	av	2242.67	2113	2125.33	2190.33	2220.33	2260	2208.67		CS SC		99.8365	93.5493	93.5048	102.423	111.608	120.214	123.424
	F			6291	6578	6424	6041	5611	5727	5189	5164															111.207	95.2438	101.085	99.7027	94.129	88.8228	83.4275
	G			5206	5347	5112	5939	5560	5356	4752	5120															87.3068	93.8615	89.7146	90.874	91.2753	93.2818	88.5999
	H
MC57	Ulvan			24h
	1h			ctrl	5000	500	50	5	0.5	0.05	ctrl
	<>	1	2	3	4	5	6	7	8	9	10	11	12			2h-1h
	A
	B			5760	6423	4970	6162	5730	5756	5377	6236			U		2655	2634	2658	2577	2632	2708	2668	2499
	C			6281	7209	7589	8005	6460	6589	7242	7540					2070	1869	1991	2188	2293	2346	2359	1964
	D			5988	5755	6672	6000	6896	5423	6891	5786					2122	2378	2028	1805	2094	2067	2264	1950
	E
	F
	G
	H
	2h
	<>	1	2	3	4	5	6	7	8	9	10	11	12
	A															ctrl	5000	500	50	5	0.5	0.05				ctrl	5000	500	50	5	0.5	0.05
	B			8415	9057	7628	8739	8362	8464	8045	8735			U	av	2210	2293.67	2225.67	2190	2339.67	2373.67	2430.33		U	% of control	120.136	119.186	120.271	116.606	119.095	122.534	120.724
	C			8351	9078	9580	10193	8753	8935	9601	9504															93.6652	84.5701	90.0905	99.0045	103.756	106.154	106.742
	D			8110	8133	8700	7805	8990	7490	9155	7736															96.0181	107.602	91.7647	81.6742	94.7511	93.5294	102.443
	E
	F
	G
	H
MC57	Hyaluronic acid 5 kDa			24h
	Hyaluronic acid 50 kDa
	1h			ctrl	5000	500	50	5	0.5	0.05	ctrl
	<>	1	2	3	4	5	6	7	8	9	10	11	12			3h-1h
	A
	B			5296	4573	5416	5831	6553	5152	4982	5375			HA 5		3258	3345	3507	3504	3502	3515	4096	3429
	C			5268	5571	6094	5845	6299	6847	6604	6165					3090	2789	2995	2998	3028	2978	3380	3084
	D			4713	4591	4887	5083	5636	5613	5021	4528					3048	3086	3142	2914	2786	2699	3412	3050
	E			4788	4452	4543	4244	5162	5392	5565	4740			HA 50		2470	2693	2839	2819	3031	3193	3343	2939
	F			3955	4123	4195	4298	4527	4394	4782	4476					2609	2537	2594	2641	2613	2506	2683	2257
	G			4172	3578	4766	3989	3921	4375	4768	4083					2262	2539	2383	2372	2453	2522	2631	2643
	H
	3h
	<>	1	2	3	4	5	6	7	8	9	10	11	12
	A															ctrl	5000	500	50	5	0.5	0.05				ctrl	5000	500	50	5	0.5	0.05
	B			8554	7918	8923	9335	10055	8667	9078	8804			HA 5	av	3159.83	3073.33	3214.67	3138.67	3105.33	3064	3629.33		HA 5	% of control	103.107	105.86	110.987	110.892	110.829	111.24	129.627
	C			8358	8360	9089	8843	9327	9825	9984	9249															97.79	88.2641	94.7835	94.8784	95.8278	94.2455	106.968
	D			7761	7677	8029	7997	8422	8312	8433	7578															96.4608	97.6634	99.4356	92.2201	88.1692	85.4159	107.98
	E			7258	7145	7382	7063	8193	8585	8908	7679			HA 50	av	2530	2589.67	2605.33	2610.67	2699	2740.33	2885.67		HA 50		97.6285	106.443	112.213	111.423	119.802	126.206	132.134
	F			6564	6660	6789	6939	7140	6900	7465	6733															103.123	100.277	102.53	104.387	103.281	99.0514	106.047
	G			6434	6117	7149	6361	6374	6897	7399	6726															89.4071	100.356	94.1897	93.7549	96.9565	99.6838	103.992
	H

## Sheet: C
Dextran sulfate 9-20 kDa	BHK			24h
	Vero
	1h			ctrl	5000	500	50	5	0.5	0.05	ctrl
	<>	1	2	3	4	5	6	7	8	9	10	11	12			2h-1h
	A
	B			3711	2390	3364	3438	3441	3498	3648	3677			BHK		2323	2644	2123	2122	2082	2108	2102	2343
	C			4143	2844	3549	3973	4014	3865	3945	4253					2086	2494	2125	2098	1928	1861	2000	2009
	D			4372	3367	3581	3426	3409	3206	3352	3932					2294	2303	2517	2581	2629	2482	2666	2877
	E			4812	4235	4646	4651	4955	5088	4656	5031			Vero		3876	4389	3754	3766	3944	3844	3325	3509
	F			4500	4103	4746	4697	4711	4697	4380	4583					4203	4536	3862	3916	4148	4116	4072	4317
	G			4195	4352	4227	4129	4350	4608	4283	4569					4630	4680	4384	4262	4601	4504	4353	4455
	H
	2h
	<>	1	2	3	4	5	6	7	8	9	10	11	12
	A															ctrl	5000	500	50	5	0.5	0.05				ctrl	5000	500	50	5	0.5	0.05
	B			6034	5034	5487	5560	5523	5606	5750	6020			BHK	av	2322	2480.33	2255	2267	2213	2150.33	2256		BHK	% of control	100.043	113.867	91.4298	91.3867	89.6641	90.7838	90.5254
	C			6229	5338	5674	6071	5942	5726	5945	6262															89.8363	107.407	91.5159	90.3531	83.0319	80.1464	86.1326
	D			6666	5670	6098	6007	6038	5688	6018	6809															98.7941	99.1817	108.398	111.154	113.221	106.891	114.815
	E			8688	8624	8400	8417	8899	8932	7981	8540			Vero	av	4165	4535	4000	3981.33	4231	4154.67	3916.67		Vero	% of control	93.0612	105.378	90.1321	90.4202	94.6939	92.2929	79.8319
	F			8703	8639	8608	8613	8859	8813	8452	8900															100.912	108.908	92.7251	94.0216	99.5918	98.8235	97.7671
	G			8825	9032	8611	8391	8951	9112	8636	9024															111.164	112.365	105.258	102.329	110.468	108.139	104.514
	H
Dextran sulfate 9-20 kDa	HEK293T WT			24h
	1h			ctrl	5000	500	50	5	0.5	0.05	ctrl
	<>	1	2	3	4	5	6	7	8	9	10	11	12			3h-1h
	A
	B
	C
	D
	E			2988	3281	2654	3283	2925	2731	3250	2855			WT		1249	1424	1275	1489	1218	1162	1359	1245
	F			3382	3446	3194	3108	2787	2836	2703	2593					1283	1430	1286	1252	1158	1185	1182	1147
	G			2569	2387	2510	2414	2485	2583	2478	2232					1183	1047	1035	1103	1068	1088	1119	1138
	H
	3h
	<>	1	2	3	4	5	6	7	8	9	10	11	12
	A															ctrl	5000	500	50	5	0.5	0.05				ctrl	5000	500	50	5	0.5	0.05
	B
	C
	D
	E			4237	4705	3929	4772	4143	3893	4609	4100			WT	av	1207.5	1300.33	1198.67	1281.33	1148	1145	1220		WT	% of control	103.437	117.93	105.59	123.313	100.87	96.2319	112.547
	F			4665	4876	4480	4360	3945	4021	3885	3740															106.253	118.427	106.501	103.685	95.9006	98.1366	97.8882
	G			3752	3434	3545	3517	3553	3671	3597	3370															97.971	86.7081	85.7143	91.3458	88.4472	90.1035	92.6708
	H
Dextran sulfate 9-20 kDa	HEK293T alphaDG-ko			24h
	1h			ctrl	5000	500	50	5	0.5	0.05	ctrl
	<>	1	2	3	4	5	6	7	8	9	10	11	12			3h-1h
	A
	B
	C
	D
	E			3308	3841	3733	3807	3971	3779	3208	3633			aDG ko		3080	3639	3672	3941	4018	4051	3518	3236
	F			3666	3555	3764	3585	3543	3408	3103	3297					3286	3716	3133	3019	3074	3013	2726	2568
	G			3312	3861	3590	3644	3675	3397	2979	3120					2432	3049	2955	3012	2922	2764	2437	2435
	H
	3h
	<>	1	2	3	4	5	6	7	8	9	10	11	12
	A															ctrl	5000	500	50	5	0.5	0.05				ctrl	5000	500	50	5	0.5	0.05
	B
	C
	D
	E			6388	7480	7405	7748	7989	7830	6726	6869			aDG ko	av	2839.5	3468	3253.33	3324	3338	3276	2893.67		aDG ko	% of control	108.47	128.156	129.319	138.792	141.504	142.666	123.895
	F			6952	7271	6897	6604	6617	6421	5829	5865															115.725	130.868	110.336	106.322	108.258	106.11	96.0028
	G			5744	6910	6545	6656	6597	6161	5416	5555															85.6489	107.378	104.068	106.075	102.905	97.3411	85.825
	H

## Sheet: D
MC57	heparin			24h
	dextran
	1h			ctrl	5000	500	50	5	0.5	0.05	ctrl
	<>	1	2	3	4	5	6	7	8	9	10	11	12			2h-1h
	A
	B
	C
	D
	E			4502	4731	4704	4326	4677	4481	4876	5015			H		953	1052	1038	1317	1170	1211	1140	905
	F			5465	4513	4466	4639	4434	4672	4555	4587					954	997	981	1167	960	945	842	815
	G			4563	3717	4218	4152	3776	3629	3992	3912					861	990	884	924	906	971	966	874
	H
	2h
	<>	1	2	3	4	5	6	7	8	9	10	11	12
	A															ctrl	5000	500	50	5	0.5	0.05				ctrl	5000	500	50	5	0.5	0.05
	B
	C
	D
	E			5455	5783	5742	5643	5847	5692	6016	5920			H	av	893.667	1013	967.667	1136	1012	1042.33	982.667		H	% of control	106.639	117.717	116.151	147.37	130.921	135.509	127.564
	F			6419	5510	5447	5806	5394	5617	5397	5402															106.751	111.563	109.772	130.586	107.423	105.744	94.2186
	G			5424	4707	5102	5076	4682	4600	4958	4786															96.3446	110.78	98.9183	103.394	101.38	108.653	108.094
	H
MC57	Dextran sulfate 9-20 kDa			48h
	1h			ctrl	5000	500	50	5	0.5	0.05	ctrl
	<>	1	2	3	4	5	6	7	8	9	10	11	12			2h-1h
	A
	B			8518	9657	8455	9262	8934	9063	9135	9041			D		2034	1862	1826	1672	1595	1359	1239	1126
	C			9108	7650	8952	8362	7998	7788	8583	8349					2442	2289	2547	2144	2107	1871	1592	1231
	D			6754	6121	7093	5992	5843	5842	6121	6257					2309	2726	2388	2612	2547	2655	2701	2818
	E			4858	4487	5446	5473	5915	5199	5536	5738			DS 9-20		2057	2236	2441	2261	2279	2725	2837	2907
	F			5537	4744	5457	4546	4362	4351	4387	4748					2142	2615	2374	2312	2366	2313	2187	2048
	G			5237	3788	5441	5478	5786	5227	5134	5001					1765	2228	2057	2194	2087	2046	2280	1997
	H
	2h
	<>	1	2	3	4	5	6	7	8	9	10	11	12
	A															ctrl	5000	500	50	5	0.5	0.05				ctrl	5000	500	50	5	0.5	0.05
	B			10552	11519	10281	10934	10529	10422	10374	10167			D	av	1993.33	2292.33	2253.67	2142.67	2083	1961.67	1844		D	% of control	102.04	93.4114	91.6054	83.8796	80.0167	68.1773	62.1572
	C			11550	9939	11499	10506	10105	9659	10175	9580															122.508	114.833	127.776	107.559	105.702	93.8629	79.8662
	D			9063	8847	9481	8604	8390	8497	8822	9075															115.836	136.756	119.799	131.037	127.776	133.194	135.502
	E			6915	6723	7887	7734	8194	7924	8373	8645			DS 9-20	av	2152.67	2359.67	2290.67	2255.67	2244	2361.33	2434.67		DS 9-20	% of control	95.5559	103.871	113.394	105.033	105.869	126.587	131.79
	F			7679	7359	7831	6858	6728	6664	6574	6796															99.5045	121.477	110.282	107.402	109.91	107.448	101.595
	G			7002	6016	7498	7672	7873	7273	7414	6998															81.9913	103.5	95.5559	101.92	96.9495	95.0449	105.915
	H
