# Supplementary material for: Sulfated glycosaminoglycans inhibit LCMV entry and modulate antiviral immunity and pathology
Source: EMBO Mol Med. 2026 Feb 23;18(4):1235–64. doi: 10.1038/s44321-026-00387-8 (PMC13083911; doi:10.1038/s44321-026-00387-8)
Supplement: Supplementary file 15 — Appendix Figure Source Data [file 44321_2026_387_MOESM15_ESM.zip › Appendix Fig. S3/Fig. S3A-D/Fig. 3A-D.xlsx]

## Sheet: Fig. 3A-D
A	MC57
	2.5h			wt								h155y
	vehicle			7.01 %	6.63 %	7.36 %	6.76 %	6.67 %	7.11 %			14.1 %	15.0 %	14.4 %	12.5 %	12.2 %	12.0 %
	0.05			7.57 %	7.88 %	8.37 %	6.55 %	7.04 %	6.05 %			14.3 %	15.5 %	12.7 %	13.3 %	11.2 %	12.5 %
	0.5			7.73 %	7.74 %	6.89 %	6.05 %	8.56 %	6.35 %			10.6 %	10.1 %	9.19 %	9.44 %	9.46 %	10.9 %
	5			3.34 %	3.25 %	3.38 %	2.59 %	4.51 %	3.07 %			6.43 %	7.17 %	6.38 %	5.02 %	5.02 %	5.18 %
	50			1.36 %	1.41 %	1.28 %	1.24 %	1.43 %	1.29 %			5.12 %	5.57 %	5.84 %	4.19 %	4.20 %	3.90 %
	500			0.77 %	0.92 %	0.54 %	1.00 %	1.01 %	1.07 %			3.21 %	3.35 %	3.05 %	2.61 %	2.86 %	2.93 %
	5000			0.67 %	0.55 %	0.69 %	0.82 %	0.69 %	0.80 %			0.57 %	0.81 %	0.89 %	0.96 %	0.99 %	0.95 %
B	BHK
	2.5h			wt								h155y
	vehicle			5.94 %	4.98 %	5.98 %	6.36 %	6.28 %	6.72 %			6.45 %	5.72 %	6.74 %	9.62 %	9.16 %	10.1 %
	0.05			5.39 %	6.70 %	0.0586	6.13 %	6.23 %	5.75 %			6.46 %	6.37 %	6.92 %	10.5 %	10.7 %	9.75 %
	0.5			6.02 %	5.39 %	5.56 %	5.91 %	6.54 %	6.45 %			6.32 %	5.76 %	6.39 %	9.68 %	8.81 %	7.72 %
	5			5.44 %	5.59 %	5.72 %	4.98 %	6.10 %	6.72 %			6.71 %	6.47 %	6.75 %	7.91 %	8.42 %	6.91 %
	50			3.32 %	3.32 %	3.57 %	5.13 %	4.41 %	4.65 %			4.45 %	4.27 %	5.36 %	6.36 %	6.28 %	6.19 %
	500			0.52 %	0.57 %	2.41 %	2.33 %	2.31 %	2.49 %			2.62 %	2.73 %	3.19 %	5.52 %	3.65 %	3.34 %
	5000			0.35 %	0.40 %	0.38 %	2.52 %	3.03 %	2.68 %			0.53 %	0.48 %	1.30 %	3.19 %	2.05 %	2.38 %
C	MC57
	5h			wt								h155y
	vehicle			15.7 %	15.0 %	16.2 %	18.8 %	22.8 %	19.4 %			21.8 %	23.6 %	22.2 %	19.7 %	19.7 %	20.7 %
	0.05			15.3 %	17.0 %	17.1 %	18.1 %	18.6 %	18.0 %			23.8 %	22.4 %	22.4 %	20.1 %	23.9 %	22.3 %
	0.5			14.3 %	15.8 %	16.4 %	20.4 %	17.7 %	17.5 %			17.7 %	16.1 %	15.6 %	20.5 %	17.9 %	18.8 %
	5			7.43 %	7.17 %	8.61 %	4.66 %	4.67 %	5.52 %			11.1 %	11.2 %	9.91 %	8.06 %	7.71 %	7.29 %
	50			2.08 %	2.07 %	2.25 %	1.44 %	1.56 %	1.78 %			9.40 %	8.88 %	8.49 %	5.93 %	5.37 %	6.72 %
	500			0.72 %	0.90 %	0.77 %	0.89 %	0.79 %	0.87 %			5.30 %	5.93 %	5.08 %	3.16 %	3.54 %	3.21 %
	5000			0.55 %	0.61 %	0.48 %	1.65 %	1.96 %	1.31 %			1.09 %	1.23 %	1.26 %	0.97 %	0.91 %	1.01 %
D	BHK
	5h			wt								h155y
	vehicle			13.6 %	13.3 %	14.3 %	14.3 %	14.4 %	14.0 %			24.0 %	19.1 %	19.3 %	16.2 %	16.8 %	16.8 %
	0.05			14.0 %	13.9 %	13.6 %	14.6 %	14.6 %	14.7 %			21.4 %	20.7 %	22.5 %	17.4 %	18.6 %	18.0 %
	0.5			13.9 %	14.8 %	11.3 %	14.5 %	15.7 %	14.1 %			16.5 %	16.7 %	15.3 %	18.1 %	15.0 %	16.0 %
	5			14.6 %	13.6 %	13.8 %	15.6 %	14.8 %	16.4 %			13.9 %	14.9 %	14.3 %	17.2 %	16.0 %	16.7 %
	50			5.48 %	5.36 %	5.46 %	6.90 %	7.58 %	8.85 %			8.91 %	9.98 %	11.0 %	15.5 %	13.2 %	14.6 %
	500			1.73 %	1.62 %	1.20 %	3.38 %	3.72 %	3.42 %			4.23 %	4.47 %	3.44 %	6.85 %	7.04 %	5.93 %
	5000			1.88 %	2.09 %	1.64 %	3.36 %	3.80 %	3.63 %			2.15 %	2.07 %	2.50 %	3.02 %	4.22 %	3.86 %
