# Supplementary material for: Sulfated glycosaminoglycans inhibit LCMV entry and modulate antiviral immunity and pathology
Source: EMBO Mol Med. 2026 Feb 23;18(4):1235–64. doi: 10.1038/s44321-026-00387-8 (PMC13083911; doi:10.1038/s44321-026-00387-8)
Supplement: Supplementary file 15 — Appendix Figure Source Data [file 44321_2026_387_MOESM15_ESM.zip › Appendix Fig. S3/Fig. S3E-J/Fig. 3E-J.xlsx]

## Sheet: Arkusz1
WE		E. Vero							F. HEK WT							G. HEK aDG-ko
	vehicle	28.1	27.4	28.8	24.7	24.9	24.5		52.9	53.2	52.7	49.9	50.8	49.3		14	15	14.6	23.2	21.8	21.9
	0.05	28.6	28.9	27.3	24.9	25.1	24.8		51.6	53.6	52.5	50.3	50.9	44.5		15	12.9	14.1	22.9	22.3	22.6
	0.5	23.4	23.2	23.7	19.8	19.7	19.9		56	50	50.2	47	44.1	44.5		19	14.8	15.7	23.5	21.8	24.2
	5	19.7	19.6	20.8	16.7	15.1	15		54.4	51.8	51.7	43.5	40.5	40.5		15.1	11.8	11.4	22.8	20.3	21.3
	50	3.72	3.61	3.93	3.65	2.1	4.23		15	14.7	15.5	29.8	28.7	28.3		8.05	9.78	9.23	14.9	14.7	14.3
	500	1.57	1.27	1.34	0.71	0.65	0.42		0.37	0.5	0.46	0.62	0.38	0.75		3.92	4.47	4.7	0.84	0.73	0.68
	5000	1.68	1.26	0.51	0.85	0.93	1.03		0.49	0.57	0.84	0.72	0.74	0.44		3.8	2.39	2.75	0.65	0.51	0.38
Cl13		H. Vero							I. HEK WT							J. HEK aDG-ko
	vehicle	47.2	48.7	44.8	45.1	46.1	44.2		36.1	38.2	39.2					2.86	2.09	3.07	2.07	2.54	2.15
	0.05	44	44	45.1	45	44.9	45.5		38	37.1	37.2					2.17	2.15	2.69	2.6	2.11	2.55
	0.5	47.7	44.6	46.9	46.6	45.2	45.2		37.1	40	37.2					2.74	2.47	3.02	1.93	2.42	2.82
	5	44.2	45.5	45.9	44.2	44.5	45.4		37.3	36	35.6					2.74	2.39	2.13	2.56	2.41	2.03
	50	41.8	38.5	38.9	43.7	46.9	39		36.2	33.6	34.9					2.31	2.56	2.54	2.24	2.23	2.4
	500	8.89	7.87	9	12.4	12.8	13.3		27.2	22.3	21.6					0.79	0.69	0.71	1.2	1.17	1.08
	5000	0.98	0.53	0.67	0.45	0.64	0.6		1.89	1.56	1.43					1.04	0.32	0.49	0.49	0.64	0.8
