# Supplementary material for: Sulfated glycosaminoglycans inhibit LCMV entry and modulate antiviral immunity and pathology
Source: EMBO Mol Med. 2026 Feb 23;18(4):1235–64. doi: 10.1038/s44321-026-00387-8 (PMC13083911; doi:10.1038/s44321-026-00387-8)
Supplement: Supplementary file 15 — Appendix Figure Source Data [file 44321_2026_387_MOESM15_ESM.zip › Appendix Fig. S6/Fig. S6B.xlsx]

## Sheet: Tabelle1
LIVER
	vehicle			+ Dextran Sulphate
	16.31			7.4
	29.2			6.96
	35.13			3.55
	26.7			2.06
	10.67			8
	19.8			6.15
	20.45			4.92
	32.82			9.3
	48			6.94
	26.3			6.18
	46.7			7.12
	37.45			4.08
	28.21			8.71
	33.56			6.33
	18.98			5.42
	25.61			7.61
