# Supplementary material for: Sulfated glycosaminoglycans inhibit LCMV entry and modulate antiviral immunity and pathology
Source: EMBO Mol Med. 2026 Feb 23;18(4):1235–64. doi: 10.1038/s44321-026-00387-8 (PMC13083911; doi:10.1038/s44321-026-00387-8)
Supplement: Supplementary file 15 — Appendix Figure Source Data [file 44321_2026_387_MOESM15_ESM.zip › Appendix Fig. S6/Fig. S6C.xlsx]

## Sheet: Sheet1
		vehicle					DS
	AST	188	275	159	280	339	100	141	113	164	121
	ALT	24	115	83	206	227	31	29	37	26	58
