# Supplementary material for: Sulfated glycosaminoglycans inhibit LCMV entry and modulate antiviral immunity and pathology
Source: EMBO Mol Med. 2026 Feb 23;18(4):1235–64. doi: 10.1038/s44321-026-00387-8 (PMC13083911; doi:10.1038/s44321-026-00387-8)
Supplement: Supplementary file 15 — Appendix Figure Source Data [file 44321_2026_387_MOESM15_ESM.zip › Appendix Fig. S8/Fig. S8D.xlsx]

## Sheet: Sheet1
CD62L
MFI		vehicle										DS
	gp33	182	171	197	124	221	146	118				207	152	188	175	141	133	151
	np396	190	201	176	192	189	130	119				256	747	485	530	272	316	238
CD44
MFI		vehicle										DS
	gp33	552	575	703	616	592	598	561				830	721	714	952	848	712	923
	np396	728	693	714	700	664	824	766				1000	854	759	819	906	899	977
KLRG1
MFI		vehicle										DS
	gp33	583	568	576	592	633	612	562				556	519	561	541	528	497	594
	np396	450	444	431	406	387	442	432				686	676	580	510	535	627	636
IL7R
MFI		vehicle										DS
	gp33	519	469	498	702	1352	759	663				607	375	385	958	639	692	751
	np396	652	928	733	1682	1468	893	890				937	2428	1695	6741	2050	1788	1419
CD62L
frequency		vehicle										DS
	gp33	4.19	3.62	3.93	3.92	9.97	3.97	2.82				3.66	1.97	3.67	3.96	2.63	2.94	4.33
	np396	3.74	4.44	2.98	11.5	9.16	4.32	4.7				6.99	11.9	13.5	26.5	12.2	13	9.35
CD44
frequency		vehicle										DS
	gp33	29.5	31.8	51.8	43	38.7	40.3	35.6				66.1	53.9	51.8	78.9	72.3	57.8	79.2
	np396	53.7	51.1	50.3	52.6	47.2	66.2	61.3				81.2	67.2	57.3	54.9	72.6	68.8	80.6
KLRG1
frequency		vehicle										DS
	gp33	14.5	13.3	10.2	18	19.6	17.5	16.9				6.57	6.27	9.11	7.48	7.11	6.54	10.1
	np396	3.74	3.7	1.49	5.65	3.7	4.16	6.35				12.4	11.9	6.74	13.7	9.15	16.2	12.2
IL7R
frequency		vehicle										DS
	gp33	9.44	7.89	6.7	9.81	15.5	11.8	11.1				10.1	6.99	4.78	11	7.59	9.75	5.03
	np396	15.4	10.4	11.9	19.9	14.4	8	12.7				17.2	11.9	14.6	39.2	20.1	19.5	10.8
