# Supplementary material for: Sulfated glycosaminoglycans inhibit LCMV entry and modulate antiviral immunity and pathology
Source: EMBO Mol Med. 2026 Feb 23;18(4):1235–64. doi: 10.1038/s44321-026-00387-8 (PMC13083911; doi:10.1038/s44321-026-00387-8)
Supplement: Supplementary file 15 — Appendix Figure Source Data [file 44321_2026_387_MOESM15_ESM.zip › Appendix Fig. S8/Fig. S8C.xlsx]

## Sheet: Sheet1
CD62L
MFI		vehicle										DS
	gp33	192	214	246	196	198	228	185				399	305	315	304	242	277	273
	np396	438	404	465	443	267	344	320				726	644	959	758	533	594	478
CD44
MFI		vehicle										DS
	gp33	433	425	490	509	555	503	401				688	619	575	734	832	691	661
	np396	611	647	670	769	709	805	614				717	707	628	718	873	984	729
KLRG1
MFI		vehicle										DS
	gp33	548	557	503	589	501	620	502				511	493	521	543	539	469	573
	np396	483	500	457	522	509	500	434				798	627	743	470	529	608	549
IL7R
MFI		vehicle										DS
	gp33	493	484	364	405	380	499	393				879	690	698	564	610	738	635
	np396	905	651	633	622	513	580	557				3238	2304	3783	1837	1628	1896	2368
CD62L
frequency		vehicle										DS
	gp33	6.69	6.07	8.19	4.16	4.04	6.37	4.19				13.3	11.3	11.3	9.32	8.13	8.87	9.46
	np396	11.3	10.2	13.6	14.9	6.32	10	10.4				21.7	23.3	35	32	19.9	32.8	32.6
CD44
frequency		vehicle										DS
	gp33	35.1	33.9	45.2	44.5	49.9	44.3	28.2				70	60.7	56.5	71.3	85.4	73.7	67.5
	np396	56.9	63.7	64.7	73.6	72.6	75.2	55.7				63.3	66.1	57.2	63.9	76.2	76.6	63
KLRG1
frequency		vehicle										DS
	gp33	15.1	15.1	11	23.1	16.6	25.4	19.9				7.44	7.55	10.5	16.6	13.4	11.5	19.6
	np396	8.78	9.53	6.49	12.7	14.9	11.9	10.1				25	14.5	22.6	15.5	16.5	23.4	21.7
IL7R
frequency		vehicle										DS
	gp33	9.95	8.54	5.17	9.61	5.23	12.8	8.85				14.2	11.8	9.21	8.16	13.5	18	14.5
	np396	13.5	10	10.5	9.23	5.64	8.35	9.49				38.3	33.2	35	27.8	20.8	32	39.1
