# Supplementary material for: Sulfated glycosaminoglycans inhibit LCMV entry and modulate antiviral immunity and pathology
Source: EMBO Mol Med. 2026 Feb 23;18(4):1235–64. doi: 10.1038/s44321-026-00387-8 (PMC13083911; doi:10.1038/s44321-026-00387-8)
Supplement: Supplementary file 15 — Appendix Figure Source Data [file 44321_2026_387_MOESM15_ESM.zip › Appendix Fig. S8/Fig. S8B.xlsx]

## Sheet: Sheet1
CD62L
MFI		vehicle										DS
	gp33	211	219	216	187	227	215	189				233	242	410	189	176	216	198
	np396	160	184	203	344	309	289	314				274	515	347	450	534	348	278
CD44
MFI		vehicle										DS
	gp33	484	483	575	421	392	413	410				679	662	541	589	618	587	531
	np396	657	717	723	607	632	640	639				911	836	811	616	777	847	742
KLRG1
MFI		vehicle										DS
	gp33	699	697	606	694	836	845	607				467	452	446	422	360	411	564
	np396	328	387	401	735	660	592	642				547	598	591	588	510	527	651
IL7R
MFI		vehicle										DS
	gp33	250	246	204	223	301	223	265				299	254	314	277	269	335	243
	np396	292	300	304	440	321	323	348				369	401	369	489	448	410	421
CD62L
frequency		vehicle										DS
	gp33	15.1	14.9	13.3	14.3	20.2	18.8	13				8.42	9.54	18.1	9.78	6.09	9.75	13.6
	np396	3.9	5.8	6.08	25.4	19.8	16.6	19.9				10.2	15.4	14.5	16.3	17.3	14.7	16.6
CD44
frequency		vehicle										DS
	gp33	26.3	26.3	41.7	21.1	16.5	20.1	19.3				56.6	53.9	35.1	49.3	54.9	46.9	38.5
	np396	54	60	60.8	48	50	55	52				77.6	70.4	70.2	55.8	72.4	80.6	67.7
KLRG1
frequency		vehicle										DS
	gp33	22	23.5	15.8	36.3	43.4	45.1	29.4				6.19	6.4	7.08	11.6	7.39	11	22.3
	np396	2.76	4.73	5.41	32.7	28.9	23.9	27.4				9.14	10	13.1	23.3	16.4	13.2	22.1
IL7R
frequency		vehicle										DS
	gp33	10.4	10.5	6.01	7.25	9.94	7.4	9.12				8.37	8	14.1	7.58	9.39	13.8	7.69
	np396	13.4	17.8	15.3	20.5	12.4	10.2	11.3				25	21.1	21.9	20.9	17.3	14.7	13.6
