# Supplementary material for: Sulfated glycosaminoglycans inhibit LCMV entry and modulate antiviral immunity and pathology
Source: EMBO Mol Med. 2026 Feb 23;18(4):1235–64. doi: 10.1038/s44321-026-00387-8 (PMC13083911; doi:10.1038/s44321-026-00387-8)
Supplement: Supplementary file 15 — Appendix Figure Source Data [file 44321_2026_387_MOESM15_ESM.zip › Appendix Fig. S8/Fig. S8A.xlsx]

## Sheet: Sheet1
CD62L
MFI		vehicle										DS
	gp33	370	447	410	310	308	303	325				458	612	502	391	353	297	309
	np396	1301	438	452	292	762	278	393				330	361	269	282	323	256	310
CD44
MFI		vehicle										DS
	gp33	884	757	842	563	613	528	533				860	822	800	586	546	593	632
	np396	813	969	949	725	674	674	731				1031	1012	966	766	631	733	715
KLRG1
MFI		vehicle										DS
	gp33	1094	1254	1118	1078	1043	1122	1117				1213	1176	1204	874	932	893	681
	np396	1051	820	759	862	936	1005	1233				691	847	791	841	844	688	658
IL7R
MFI		vehicle										DS
	gp33	314	324	302	246	258	236	271				291	269	255	263	273	245	366
	np396	527	341	337	294	438	263	311				310	304	306	287	278	316	389
CD62L
frequency		vehicle										DS
	gp33	7.59	12.7	10.1	13.6	12	12.9	12.5				16	14.2	13.8	11.4	13.8	11.1	9.05
	np396	25.5	8.93	7.99	7.88	22.6	10.5	16.4				6.07	6.75	5.04	9.72	10	6.91	6.88
CD44
frequency		vehicle										DS
	gp33	40.6	26.6	35.3	49	56.4	41.7	41.4				38.7	30.6	28	52.1	44	55.1	58.4
	np396	38.6	51.6	52.4	73.3	65.7	65.9	74				58.7	54.4	49.2	75.5	58.2	76.3	68.4
KLRG1
frequency		vehicle										DS
	gp33	40.4	47.8	39.4	39.8	38.5	42.8	45.2				42.5	40.6	42.8	30.8	35.6	29.3	19.6
	np396	30.7	20.7	18.1	28.8	28.9	34.9	48.3				16.6	23.2	22.7	25.1	29.3	17.4	16.2
IL7R
frequency		vehicle										DS
	gp33	11.7	11.1	10.6	5.47	6.35	4.89	7.11				8.49	7.31	4.87	4.54	4.86	4.06	13.2
	np396	24.5	7.49	8.68	5.86	16.9	4.84	6.69				8.1	6.33	6.3	4.08	4.35	4.61	10.9
