# Supplementary material for: Sulfated glycosaminoglycans inhibit LCMV entry and modulate antiviral immunity and pathology
Source: EMBO Mol Med. 2026 Feb 23;18(4):1235–64. doi: 10.1038/s44321-026-00387-8 (PMC13083911; doi:10.1038/s44321-026-00387-8)
Supplement: Supplementary file 15 — Appendix Figure Source Data [file 44321_2026_387_MOESM15_ESM.zip › Appendix Fig. S9/Fig. S9C.xlsx]

## Sheet: Sheet1
CD62L
MFI		vehicle										DS
	gp33	225	248	291	247	227	238	238				263	260	254	239	232	279	261
	np396	298	327	326	332	291	397	378				261	275	279	317	326	311	339
CD44
MFI		vehicle										DS
	gp33	837	812	932	790	912	979	1010				790	769	778	1055	1063	1020	1032
	np396	1003	923	1080	928	1061	1116	1089				967	942	868	1104	1057	1118	1084
KLRG1
MFI		vehicle										DS
	gp33	759	775	815	699	774	849	887				941	948	843	725	722	728	743
	np396	976	752	993	762	869	1135	1107				920	951	830	989	931	943	990
IL7R
MFI		vehicle										DS
	gp33	680	707	940	793	543	604	607				637	588	707	699	626	723	663
	np396	886	1020	924	1186	854	1183	922				747	780	798	781	863	759	867
CD62L
frequency		vehicle										DS
	gp33	4.99	6.27	7.35	5.59	4.63	4.59	4.85				7.85	8.11	7.17	4.67	3.59	5.95	5.73
	np396	9.36	7.82	10.4	9.54	5.99	11.1	8.72				7.55	8.15	7.33	6.48	8.19	8.44	8.84
CD44
frequency		vehicle										DS
	gp33	30.3	26.3	38.6	25.5	35.1	41.2	42.2				24	23.3	23.9	47.1	46.8	43.8	45.2
	np396	44	38	52.6	39.3	48.7	51.9	53				40.5	37.2	31.5	48.8	46.7	50.5	47
KLRG1
frequency		vehicle										DS
	gp33	20.5	21.9	23.5	18.1	16.7	20.8	22.8				30.1	29.2	26.1	15.4	13.7	14.1	15.1
	np396	33	19	32.7	20.7	21.7	37.4	30.6				29.9	30.2	23.7	27.2	25.8	25.9	28.8
IL7R
frequency		vehicle										DS
	gp33	8.63	9.96	10.7	11	10.7	11.9	12.7				11.5	10.3	11.2	15.6	11.8	12.6	15.1
	np396	18.4	14.4	15.4	15.7	12.3	13	12.1				14.7	16.1	14.1	15.8	14	19.1	15.8
