# Supplementary material for: Sulfated glycosaminoglycans inhibit LCMV entry and modulate antiviral immunity and pathology
Source: EMBO Mol Med. 2026 Feb 23;18(4):1235–64. doi: 10.1038/s44321-026-00387-8 (PMC13083911; doi:10.1038/s44321-026-00387-8)
Supplement: Supplementary file 15 — Appendix Figure Source Data [file 44321_2026_387_MOESM15_ESM.zip › Appendix Fig. S9/Fig. S9B.xlsx]

## Sheet: Sheet1
CD62L
MFI		vehicle										DS
	gp33	383	421	447	391	300	325	321				404	401	420	364	376	447	428
	np396	477	441	490	492	350	457	417				398	410	407	424	456	379	342
CD44
MFI		vehicle										DS
	gp33	735	799	909	732	738	798	798				838	829	813	963	962	880	933
	np396	1009	1014	1139	1015	1036	1067	1082				1067	1077	1041	1183	1174	1089	1043
KLRG1
MFI		vehicle										DS
	gp33	1040	1107	1097	948	850	909	860				1111	1108	1075	760	750	682	732
	np396	1101	1021	1128	952	836	970	1043				1148	1160	1130	1094	1143	825	762
IL7R
MFI		vehicle										DS
	gp33	493	503	520	586	483	621	592				506	521	488	655	679	573	569
	np396	698	632	632	668	569	709	649				535	534	541	766	776	588	639
CD62L
frequency		vehicle										DS
	gp33	8.43	8.74	9.7	8.96	7.26	9.27	7.95				8.17	8.29	9.19	11.3	10.6	12.8	11.4
	np396	11.6	9.15	11.8	11.4	7.4	15.7	15				7.78	7.23	8.79	16.7	17	8.51	6.95
CD44
frequency		vehicle										DS
	gp33	22.5	27.4	37.7	21.4	18.3	22.8	23.2				29.4	29.2	28.4	38.8	37.7	31.1	35.4
	np396	44.7	47.5	57.8	47.3	44.5	47.8	49.4				50.3	51.1	48.7	56.4	57	49.1	47
KLRG1
frequency		vehicle										DS
	gp33	35.7	38.1	37.5	31	26.2	29.3	27.2				39.8	39.1	37	18	17.9	14.7	17.3
	np396	37	34.6	44	31	25.6	30.5	32.7				44.3	46.1	43.4	39.9	45.3	22.6	19.5
IL7R
frequency		vehicle										DS
	gp33	7.1	7.23	7.36	8.9	7.72	14	12.9				9.79	10.2	8.82	15.9	16.3	10.3	9.93
	np396	10.8	11.4	10.6	10.5	5.55	15.1	13.5				6.48	7.85	6.8	17	13.9	8.66	9.67
