# Supplementary material for: Sulfated glycosaminoglycans inhibit LCMV entry and modulate antiviral immunity and pathology
Source: EMBO Mol Med. 2026 Feb 23;18(4):1235–64. doi: 10.1038/s44321-026-00387-8 (PMC13083911; doi:10.1038/s44321-026-00387-8)
Supplement: Supplementary file 15 — Appendix Figure Source Data [file 44321_2026_387_MOESM15_ESM.zip › Appendix Fig. S9/Fig. S9A.xlsx]

## Sheet: Sheet1
CD62L
MFI		vehicle										DS
	gp33	375	378	322	328	246	265	264				348	351	327	208	242	191	218
	np396	326	326	323	305	232	383	316				341	340	390	228	232	298	232
CD44
MFI		vehicle										DS
	gp33	770	782	878	775	803	854	865				794	795	775	1019	950	798	1010
	np396	1021	987	1113	1073	1142	1101	1103				1008	994	946	984	961	1038	963
KLRG1
MFI		vehicle										DS
	gp33	1490	1585	1281	1323	1072	1156	1109				1437	1451	1426	835	806	741	847
	np396	1235	1239	1081	1080	943	1265	1192				1275	1252	1096	921	886	859	938
IL7R
MFI		vehicle										DS
	gp33	274	293	307	301	307	377	407				299	318	303	432	393	327	428
	np396	356	344	365	366	371	476	444				345	344	416	385	401	408	353
CD62L
frequency		vehicle										DS
	gp33	36.7	37.7	27.7	30.2	24.7	29.5	25.3				33	34.3	32.9	13.4	15.2	12.7	15.5
	np396	27.5	25.1	22.3	21.3	17.7	29.7	28.3				28.9	28	26.6	17.5	18.5	18.6	17.9
CD44
frequency		vehicle										DS
	gp33	22.2	24.1	32.1	23.4	29.9	34.6	36				24.5	23.7	21.4	50.2	44.6	28.9	50.8
	np396	46.5	43.2	56.7	52.8	61.4	62.5	62.1				45.8	45.8	39.2	44.6	42.6	51.6	45.2
KLRG1
frequency		vehicle										DS
	gp33	50.3	51.9	41.4	44.2	35.2	39.8	36.9				48.2	47.2	48.8	22.1	20.3	20.7	25.4
	np396	38.8	33.1	33.5	33.1	26.8	39	40.9				41.2	39.7	33.7	24	22.6	23.3	22
IL7R
frequency		vehicle										DS
	gp33	8.63	10.1	11.6	10.1	10.7	15	18.3				11.5	13	10.7	26.1	20.3	13.2	24.3
	np396	19.7	17.4	18.3	20.3	19.9	21.8	24.6				16.5	16	21.2	19.3	20	20.1	16
